# Supplementary material for: Revealing the Role of the Cyaphide Ion as a Bridging Ligand in Heterometallic Complexes
Source: Angew Chem Int Ed Engl. 2022 Jul 6;61(33):e202206783. doi: 10.1002/anie.202206783 (PMC9546431; doi:10.1002/anie.202206783)
Supplement: Supplementary file 2 — Supporting Information [file ANIE-61-0-s001.cif]

 
data_ESY041_2
 
_audit_creation_method            'SHELXL-2018/1'
_shelx_SHELXL_version_number      '2018/1'
_chemical_name_systematic
;
 (IDipp)Au(CN)B(C6F5)3*tol
;
_publ_contact_author
;
 Dr. J. M. Goicoechea           
 Chemistry Research Laboratory
 University of Oxford
 Mansfield Road
 Oxford
 OX1 3TA
 UK
;   
_publ_contact_author_phone      '+44 1865 275961'
_contact_author_fax             '+44 1865 272690'
_publ_contact_author_email      'jose.goicoechea@chem.ox.ac.uk'
_chemical_name_common             .
_chemical_melting_point           .
_chemical_formula_moiety
 'C46 H36 Au B F15 N3, C7 H8' 
_chemical_formula_sum
 'C53 H44 Au B F15 N3' 
_chemical_formula_weight          1215.69

loop_
 _atom_type_symbol
 _atom_type_description
 _atom_type_scat_dispersion_real
 _atom_type_scat_dispersion_imag
 _atom_type_scat_source
 'C'  'C'   0.0181   0.0091
 'International Tables Vol C Tables 4.2.6.8 and 6.1.1.4'
 'H'  'H'   0.0000   0.0000
 'International Tables Vol C Tables 4.2.6.8 and 6.1.1.4'
 'Au'  'Au'  -4.4197   7.2980
 'International Tables Vol C Tables 4.2.6.8 and 6.1.1.4'
 'B'  'B'   0.0090   0.0039
 'International Tables Vol C Tables 4.2.6.8 and 6.1.1.4'
 'F'  'F'   0.0727   0.0534
 'International Tables Vol C Tables 4.2.6.8 and 6.1.1.4'
 'N'  'N'   0.0311   0.0180
 'International Tables Vol C Tables 4.2.6.8 and 6.1.1.4'
 
_space_group_crystal_system       triclinic
_space_group_IT_number            2
_space_group_name_H-M_alt         'P -1'
_space_group_name_Hall            '-P 1'
 
_shelx_space_group_comment
;
The symmetry employed for this shelxl refinement is uniquely defined
by the following loop, which should always be used as a source of
symmetry information in preference to the above space-group names.
They are only intended as comments.
;
 
loop_
 _space_group_symop_operation_xyz
 'x, y, z'
 '-x, -y, -z'
 
_cell_length_a                    12.9001(2)
_cell_length_b                    14.2097(2)
_cell_length_c                    16.5212(2)
_cell_angle_alpha                 67.5370(10)
_cell_angle_beta                  83.1600(10)
_cell_angle_gamma                 64.7770(10)
_cell_volume                      2528.37(7)
_cell_formula_units_Z             2
_cell_measurement_temperature     150(2)
_cell_measurement_reflns_used     53026
_cell_measurement_theta_min       3.6580
_cell_measurement_theta_max       76.1580
 
_exptl_crystal_description        'block'
_exptl_crystal_colour             'colourless'
_exptl_crystal_density_meas       .
_exptl_crystal_density_method     .
_exptl_crystal_density_diffrn     1.597          
_exptl_crystal_F_000              1204
_exptl_transmission_factor_min    .
_exptl_transmission_factor_max    .
_exptl_crystal_size_max           0.220
_exptl_crystal_size_mid           0.200
_exptl_crystal_size_min           0.180
_exptl_absorpt_coefficient_mu     6.306
_shelx_estimated_absorpt_T_min    0.338
_shelx_estimated_absorpt_T_max    0.396
_exptl_absorpt_correction_type    multi-scan
_exptl_absorpt_correction_T_min   0.85818
_exptl_absorpt_correction_T_max   1.00000
_exptl_absorpt_process_details
;
CrysAlisPro 1.171.41.117a (Rigaku Oxford Diffraction, 2021)
Empirical absorption correction using spherical harmonics,
implemented in SCALE3 ABSPACK scaling algorithm.
;
_exptl_absorpt_special_details    .

_diffrn_ambient_temperature       150(2)
_diffrn_radiation_wavelength      1.54184
_diffrn_radiation_type            CuK\a
_diffrn_source                    'micro-focus sealed X-ray tube'
_diffrn_source_type               'SuperNova (Cu) X-ray Source'
_diffrn_measurement_device        'four-circle diffractometer'
_diffrn_measurement_device_type   'SuperNova, Dual, Cu at home/near, Atlas'
_diffrn_measurement_method        '\w scans'
_diffrn_detector                  'CCD plate'
_diffrn_detector_type             Atlas
_diffrn_detector_area_resol_mean  10.4102
_diffrn_reflns_number             63325
_diffrn_reflns_av_unetI/netI      0.0153
_diffrn_reflns_av_R_equivalents   0.0292
_diffrn_reflns_limit_h_min        -16
_diffrn_reflns_limit_h_max        16
_diffrn_reflns_limit_k_min        -17
_diffrn_reflns_limit_k_max        17
_diffrn_reflns_limit_l_min        -20
_diffrn_reflns_limit_l_max        20
_diffrn_reflns_theta_min          3.699
_diffrn_reflns_theta_max          76.263
_diffrn_reflns_theta_full         67.684
_diffrn_measured_fraction_theta_max   0.990
_diffrn_measured_fraction_theta_full  1.000
_diffrn_reflns_Laue_measured_fraction_max    0.990
_diffrn_reflns_Laue_measured_fraction_full   1.000
_diffrn_reflns_point_group_measured_fraction_max   0.990
_diffrn_reflns_point_group_measured_fraction_full  1.000
_reflns_number_total              10499
_reflns_number_gt                 10407
_reflns_threshold_expression      'I > 2\s(I)'
_reflns_Friedel_coverage          0.000
_reflns_Friedel_fraction_max      .
_reflns_Friedel_fraction_full     .
 
_reflns_special_details
;
 Reflections were merged by SHELXL according to the crystal
 class for the calculation of statistics and refinement.
 
 _reflns_Friedel_fraction is defined as the number of unique
 Friedel pairs measured divided by the number that would be
 possible theoretically, ignoring centric projections and
 systematic absences.
;
 
_computing_data_collection        'CrysAlisPro 1.171.41.117a (Rigaku OD, 2021)'
_computing_cell_refinement        'CrysAlisPro 1.171.41.117a (Rigaku OD, 2021)'
_computing_data_reduction         'CrysAlisPro 1.171.41.117a (Rigaku OD, 2021)'
_computing_structure_solution     'SHELXS-97 (Sheldrick, 1990)'
_computing_structure_refinement   'SHELXL-2018/1 (Sheldrick, 2018)'
_computing_molecular_graphics     .
_computing_publication_material   .
_refine_special_details           .

_refine_ls_structure_factor_coef  Fsqd
_refine_ls_matrix_type            full
_refine_ls_weighting_scheme       calc
_refine_ls_weighting_details
'w=1/[\s^2^(Fo^2^)+(0.0278P)^2^+3.5330P] where P=(Fo^2^+2Fc^2^)/3'
_atom_sites_solution_primary      .
_atom_sites_solution_secondary    .
_atom_sites_solution_hydrogens    geom
_refine_ls_hydrogen_treatment     constr
_refine_ls_extinction_method      none
_refine_ls_extinction_coef        .
_refine_ls_number_reflns          10499
_refine_ls_number_parameters      718
_refine_ls_number_restraints      15
_refine_ls_R_factor_all           0.0255
_refine_ls_R_factor_gt            0.0253
_refine_ls_wR_factor_ref          0.0618
_refine_ls_wR_factor_gt           0.0617
_refine_ls_goodness_of_fit_ref    1.040
_refine_ls_restrained_S_all       1.041
_refine_ls_shift/su_max           0.001
_refine_ls_shift/su_mean          0.000
 
loop_
 _atom_site_label
 _atom_site_type_symbol
 _atom_site_fract_x
 _atom_site_fract_y
 _atom_site_fract_z
 _atom_site_U_iso_or_equiv
 _atom_site_adp_type
 _atom_site_occupancy
 _atom_site_site_symmetry_order  
 _atom_site_calc_flag
 _atom_site_refinement_flags_posn
 _atom_site_refinement_flags_adp
 _atom_site_refinement_flags_occupancy
 _atom_site_disorder_assembly
 _atom_site_disorder_group
Au1 Au 0.29192(2) 0.21780(2) 0.25958(2) 0.02954(4) Uani 1 1 d . . . . .
C1 C 0.3196(2) 0.3460(2) 0.25527(17) 0.0340(5) Uani 1 1 d . . . . .
N1 N 0.32916(19) 0.42540(17) 0.24666(15) 0.0332(4) Uani 1 1 d . . . . .
B1 B 0.3325(2) 0.5394(2) 0.23299(19) 0.0294(5) Uani 1 1 d . . . . .
N3 N 0.3047(2) -0.01539(17) 0.30918(17) 0.0383(5) Uani 1 1 d . . . . .
N4 N 0.1938(2) 0.09952(19) 0.19463(18) 0.0458(6) Uani 1 1 d . . . . .
C2 C 0.2603(2) 0.0931(2) 0.25573(19) 0.0343(5) Uani 1 1 d . . . . .
C3 C 0.2673(3) -0.0761(2) 0.2807(2) 0.0526(8) Uani 1 1 d . . . . .
H3 H 0.286942 -0.154234 0.307233 0.063 Uiso 1 1 calc R U . . .
C4 C 0.1982(3) -0.0044(3) 0.2089(3) 0.0559(9) Uani 1 1 d . . . . .
H4 H 0.159881 -0.021669 0.174615 0.067 Uiso 1 1 calc R U . . .
C5 C 0.3832(3) -0.0605(2) 0.3836(2) 0.0416(6) Uani 1 1 d . . . . .
C6 C 0.5009(3) -0.1035(2) 0.3697(2) 0.0492(8) Uani 1 1 d . . . . .
C7 C 0.5779(4) -0.1462(3) 0.4395(3) 0.0664(11) Uani 1 1 d . . . . .
H7 H 0.657900 -0.175161 0.431042 0.080 Uiso 1 1 calc R U . . .
C8 C 0.5415(4) -0.1471(3) 0.5180(3) 0.0764(12) Uani 1 1 d . . . . .
H8 H 0.596221 -0.176337 0.564737 0.092 Uiso 1 1 calc R U . . .
C9 C 0.4258(6) -0.1068(4) 0.5339(3) 0.0828(16) Uani 1 1 d . . . . .
H9 H 0.402509 -0.110217 0.591362 0.099 Uiso 1 1 calc R U . . .
C10 C 0.3403(4) -0.0595(3) 0.4638(2) 0.0576(9) Uani 1 1 d . . . . .
C11 C 0.5461(3) -0.1066(3) 0.2824(3) 0.0609(9) Uani 1 1 d . . . . .
H11 H 0.478862 -0.073384 0.240457 0.073 Uiso 1 1 calc R U . . .
C12 C 0.6165(4) -0.0367(4) 0.2458(4) 0.0842(14) Uani 1 1 d . . . . .
H12A H 0.567350 0.041867 0.236509 0.126 Uiso 1 1 calc R U . . .
H12B H 0.646845 -0.042761 0.189849 0.126 Uiso 1 1 calc R U . . .
H12C H 0.680323 -0.064477 0.287590 0.126 Uiso 1 1 calc R U . . .
C13 C 0.6171(5) -0.2282(4) 0.2889(4) 0.108(2) Uani 1 1 d . . . . .
H13A H 0.685643 -0.261658 0.327653 0.161 Uiso 1 1 calc R U . . .
H13B H 0.640252 -0.229163 0.230467 0.161 Uiso 1 1 calc R U . . .
H13C H 0.570692 -0.271257 0.312884 0.161 Uiso 1 1 calc R U . . .
C14 C 0.2129(5) -0.0157(4) 0.4763(4) 0.0813(14) Uani 1 1 d . . . . .
H14 H 0.173138 0.026227 0.416665 0.098 Uiso 1 1 calc R U . . .
C15 C 0.1768(6) 0.0650(7) 0.5223(7) 0.169(4) Uani 1 1 d . . . . .
H15A H 0.224643 0.030666 0.576510 0.253 Uiso 1 1 calc R U . . .
H15B H 0.096218 0.084260 0.536572 0.253 Uiso 1 1 calc R U . . .
H15C H 0.186066 0.133021 0.484102 0.253 Uiso 1 1 calc R U . . .
C16 C 0.1819(7) -0.1147(6) 0.5208(6) 0.144(3) Uani 1 1 d . . . . .
H16A H 0.225309 -0.161697 0.577322 0.216 Uiso 1 1 calc R U . . .
H16B H 0.200942 -0.158771 0.483458 0.216 Uiso 1 1 calc R U . . .
H16C H 0.099565 -0.087755 0.530379 0.216 Uiso 1 1 calc R U . . .
C17 C 0.1233(3) 0.2018(3) 0.1263(2) 0.0543(9) Uani 1 1 d . . . . .
C18 C 0.1694(4) 0.2359(3) 0.0477(3) 0.0632(10) Uani 1 1 d . . . . .
C19 C 0.0932(5) 0.3347(4) -0.0192(3) 0.0807(14) Uani 1 1 d . . . . .
H19 H 0.119339 0.362437 -0.075885 0.097 Uiso 1 1 calc R U . . .
C20 C -0.0179(5) 0.3885(4) -0.0003(4) 0.0827(15) Uani 1 1 d . . . . .
H20 H -0.067389 0.453486 -0.045490 0.099 Uiso 1 1 calc R U . . .
C21 C -0.0612(4) 0.3547(4) 0.0787(3) 0.0816(14) Uani 1 1 d . . . . .
H21 H -0.138873 0.395788 0.088001 0.098 Uiso 1 1 calc R U . . .
C22 C 0.0081(3) 0.2598(3) 0.1462(3) 0.0671(11) Uani 1 1 d . . . . .
C23 C 0.2918(5) 0.1758(4) 0.0308(3) 0.0805(13) Uani 1 1 d . . . . .
H23 H 0.326504 0.108915 0.085605 0.097 Uiso 1 1 calc R U . . .
C24 C 0.3616(7) 0.2437(8) 0.0138(6) 0.152(4) Uani 1 1 d . . . . .
H24A H 0.339006 0.303453 -0.044325 0.228 Uiso 1 1 calc R U . . .
H24B H 0.443333 0.194907 0.016101 0.228 Uiso 1 1 calc R U . . .
H24C H 0.347554 0.276645 0.058570 0.228 Uiso 1 1 calc R U . . .
C25 C 0.3037(6) 0.1319(6) -0.0410(5) 0.131(3) Uani 1 1 d . . . . .
H25A H 0.268595 0.078523 -0.024181 0.197 Uiso 1 1 calc R U . . .
H25B H 0.385218 0.094394 -0.050387 0.197 Uiso 1 1 calc R U . . .
H25C H 0.265093 0.194305 -0.095278 0.197 Uiso 1 1 calc R U . . .
C26 C -0.0391(4) 0.2245(5) 0.2349(3) 0.0817(13) Uani 1 1 d . . . . .
H26 H 0.008670 0.143409 0.267852 0.098 Uiso 1 1 calc R U . . .
C27 C -0.0337(5) 0.2926(6) 0.2861(5) 0.113(2) Uani 1 1 d . . . . .
H27A H 0.046605 0.274300 0.297993 0.170 Uiso 1 1 calc R U . . .
H27B H -0.070988 0.274304 0.341669 0.170 Uiso 1 1 calc R U . . .
H27C H -0.073410 0.372647 0.251341 0.170 Uiso 1 1 calc R U . . .
C28 C -0.1660(7) 0.2427(10) 0.2294(6) 0.184(5) Uani 1 1 d . . . . .
H28A H -0.208635 0.314346 0.182611 0.276 Uiso 1 1 calc R U . . .
H28B H -0.200471 0.243267 0.285508 0.276 Uiso 1 1 calc R U . . .
H28C H -0.168929 0.181835 0.216790 0.276 Uiso 1 1 calc R U . . .
C29 C 0.4468(2) 0.5041(2) 0.29119(17) 0.0311(5) Uani 1 1 d . . . . .
C30 C 0.4555(2) 0.4423(2) 0.38068(18) 0.0344(5) Uani 1 1 d . . . . .
C31 C 0.5472(3) 0.4067(2) 0.4362(2) 0.0416(6) Uani 1 1 d . . . . .
C32 C 0.6385(2) 0.4332(3) 0.4023(2) 0.0455(7) Uani 1 1 d . . . . .
C33 C 0.6353(2) 0.4936(2) 0.3144(2) 0.0421(6) Uani 1 1 d . . . . .
C34 C 0.5415(2) 0.5270(2) 0.26072(19) 0.0355(5) Uani 1 1 d . . . . .
C35 C 0.3357(2) 0.6075(2) 0.12847(17) 0.0334(5) Uani 1 1 d . . . . .
C36 C 0.3241(2) 0.7170(2) 0.10044(19) 0.0386(6) Uani 1 1 d . . . . .
C37 C 0.3322(3) 0.7802(3) 0.0149(2) 0.0503(7) Uani 1 1 d . . . . .
C38 C 0.3521(3) 0.7349(3) -0.0484(2) 0.0553(8) Uani 1 1 d . . . . .
C39 C 0.3625(3) 0.6283(3) -0.0250(2) 0.0514(8) Uani 1 1 d . . . . .
C40 C 0.3540(3) 0.5670(3) 0.06127(19) 0.0422(6) Uani 1 1 d . . . . .
C41 C 0.2109(2) 0.60949(19) 0.26889(16) 0.0295(5) Uani 1 1 d . . . . .
C42 C 0.1080(2) 0.6172(2) 0.24317(18) 0.0368(5) Uani 1 1 d . . . . .
C43 C 0.0025(2) 0.6748(3) 0.2699(2) 0.0456(7) Uani 1 1 d . . . . .
C44 C -0.0040(2) 0.7289(3) 0.3243(2) 0.0477(7) Uani 1 1 d . . . . .
C45 C 0.0946(2) 0.7259(2) 0.35102(19) 0.0406(6) Uani 1 1 d . . . . .
C46 C 0.1986(2) 0.6667(2) 0.32360(17) 0.0319(5) Uani 1 1 d . . . . .
F1 F 0.36737(14) 0.41645(13) 0.41814(11) 0.0411(3) Uani 1 1 d . . . . .
F2 F 0.54830(17) 0.34846(17) 0.52229(12) 0.0568(5) Uani 1 1 d . . . . .
F3 F 0.72917(17) 0.40014(19) 0.45465(15) 0.0665(6) Uani 1 1 d . . . . .
F4 F 0.72376(14) 0.52046(17) 0.28060(15) 0.0576(5) Uani 1 1 d . . . . .
F5 F 0.54799(14) 0.58503(15) 0.17561(12) 0.0468(4) Uani 1 1 d . . . . .
F6 F 0.30946(17) 0.76432(14) 0.16070(12) 0.0489(4) Uani 1 1 d . . . . .
F7 F 0.3224(2) 0.88496(18) -0.00622(15) 0.0722(6) Uani 1 1 d . . . . .
F8 F 0.3624(2) 0.7942(2) -0.13210(14) 0.0813(7) Uani 1 1 d . . . . .
F9 F 0.3827(2) 0.5818(2) -0.08621(14) 0.0737(6) Uani 1 1 d . . . . .
F10 F 0.3677(2) 0.46208(17) 0.07722(13) 0.0588(5) Uani 1 1 d . . . . .
F11 F 0.10769(15) 0.56849(16) 0.18747(12) 0.0488(4) Uani 1 1 d . . . . .
F12 F -0.09349(16) 0.6788(2) 0.24154(15) 0.0676(6) Uani 1 1 d . . . . .
F13 F -0.10603(16) 0.7868(2) 0.35041(15) 0.0694(6) Uani 1 1 d . . . . .
F14 F 0.08911(16) 0.78022(17) 0.40365(14) 0.0573(5) Uani 1 1 d . . . . .
F15 F 0.29097(13) 0.66861(13) 0.35251(11) 0.0383(3) Uani 1 1 d . . . . .
C1S C 0.0953(10) 1.0124(10) -0.1566(9) 0.111(4) Uani 0.5 1 d D . P A -1
H1S1 H 0.112766 0.944778 -0.168355 0.166 Uiso 0.5 1 calc R U P A -1
H1S2 H 0.040067 1.077504 -0.201989 0.166 Uiso 0.5 1 calc R U P A -1
H1S3 H 0.165920 1.022547 -0.157016 0.166 Uiso 0.5 1 calc R U P A -1
C2S C 0.0467(11) 1.0014(12) -0.0718(8) 0.099(7) Uani 0.5 1 d DG . P A -1
C3S C 0.0152(13) 1.0854(10) -0.0406(12) 0.144(15) Uani 0.5 1 d DG . P A -1
H3S H 0.025869 1.151449 -0.074451 0.172 Uiso 0.5 1 calc R U P A -1
C4S C -0.0317(14) 1.0747(11) 0.0392(13) 0.156(15) Uani 0.5 1 d DG . P A -1
H4S H -0.053653 1.133152 0.060929 0.187 Uiso 0.5 1 calc R U P A -1
C5S C -0.0470(12) 0.9798(13) 0.0879(10) 0.106(7) Uani 0.5 1 d DG . P A -1
H5S H -0.079670 0.972302 0.143447 0.127 Uiso 0.5 1 calc R U P A -1
C6S C -0.0155(11) 0.8958(12) 0.0567(7) 0.072(3) Uani 0.5 1 d DG . P A -1
H6S H -0.026181 0.829758 0.090580 0.086 Uiso 0.5 1 calc R U P A -1
C7S C 0.0314(10) 0.9066(11) -0.0231(6) 0.066(4) Uani 0.5 1 d DG . P A -1
H7S H 0.053339 0.848054 -0.044799 0.079 Uiso 0.5 1 calc R U P A -1
C1T C 0.096(2) 0.3829(14) 0.4171(10) 0.202(15) Uani 0.5 1 d D . P B -1
H1T1 H 0.036414 0.381351 0.386548 0.303 Uiso 0.5 1 calc R U P B -1
H1T2 H 0.144838 0.411637 0.374191 0.303 Uiso 0.5 1 calc R U P B -1
H1T3 H 0.142636 0.306989 0.457199 0.303 Uiso 0.5 1 calc R U P B -1
C2T C 0.0421(12) 0.4554(8) 0.4670(5) 0.077(3) Uani 0.5 1 d D . P B -1
C3T C 0.0975(13) 0.4775(18) 0.5171(11) 0.057(3) Uani 0.5 1 d D . P B -1
H3T H 0.178917 0.445503 0.522228 0.068 Uiso 0.5 1 calc R U P B -1
C4T C 0.0305(17) 0.5504(13) 0.5624(9) 0.089(4) Uani 0.5 1 d D . P B -1
H4T H 0.066731 0.568459 0.597505 0.107 Uiso 0.5 1 calc R U P B -1
C5T C -0.084(2) 0.5923(12) 0.5544(10) 0.152(14) Uani 0.5 1 d D . P B -1
H5T H -0.129933 0.639172 0.585011 0.183 Uiso 0.5 1 calc R U P B -1
C6T C -0.1321(11) 0.5676(16) 0.5026(14) 0.155(13) Uani 0.5 1 d D . P B -1
H6T H -0.213503 0.599117 0.497488 0.186 Uiso 0.5 1 calc R U P B -1
C7T C -0.0757(14) 0.5031(19) 0.4582(16) 0.098(9) Uani 0.5 1 d D . P B -1
H7T H -0.114929 0.489789 0.421461 0.117 Uiso 0.5 1 calc R U P B -1
 
loop_
 _atom_site_aniso_label
 _atom_site_aniso_U_11
 _atom_site_aniso_U_22
 _atom_site_aniso_U_33
 _atom_site_aniso_U_23
 _atom_site_aniso_U_13
 _atom_site_aniso_U_12
Au1 0.03540(6) 0.01967(5) 0.03742(6) -0.01129(4) -0.00390(4) -0.01274(4)
C1 0.0412(14) 0.0281(12) 0.0356(13) -0.0116(10) -0.0046(10) -0.0155(11)
N1 0.0410(11) 0.0244(10) 0.0392(11) -0.0134(9) -0.0021(9) -0.0156(9)
B1 0.0351(14) 0.0213(12) 0.0383(14) -0.0131(11) -0.0001(11) -0.0151(11)
N3 0.0397(12) 0.0206(10) 0.0567(14) -0.0133(10) -0.0066(10) -0.0130(9)
N4 0.0491(14) 0.0271(11) 0.0655(16) -0.0152(11) -0.0197(12) -0.0155(10)
C2 0.0312(12) 0.0242(11) 0.0491(15) -0.0133(11) -0.0055(11) -0.0111(10)
C3 0.0608(19) 0.0285(14) 0.077(2) -0.0195(14) -0.0102(16) -0.0228(13)
C4 0.062(2) 0.0347(15) 0.082(2) -0.0205(15) -0.0201(17) -0.0245(14)
C5 0.0535(16) 0.0204(11) 0.0491(16) -0.0092(11) -0.0082(13) -0.0143(11)
C6 0.0471(16) 0.0211(12) 0.071(2) -0.0094(13) -0.0170(15) -0.0082(11)
C7 0.064(2) 0.0362(17) 0.083(3) -0.0084(17) -0.030(2) -0.0100(16)
C8 0.086(3) 0.044(2) 0.081(3) -0.0040(19) -0.029(2) -0.019(2)
C9 0.167(5) 0.057(2) 0.0421(19) -0.0149(17) 0.006(2) -0.065(3)
C10 0.087(3) 0.0358(16) 0.0566(19) -0.0195(14) 0.0096(18) -0.0305(17)
C11 0.0507(19) 0.0430(18) 0.089(3) -0.0277(18) 0.0072(18) -0.0176(15)
C12 0.072(3) 0.064(3) 0.112(4) -0.021(3) 0.011(3) -0.036(2)
C13 0.117(4) 0.054(3) 0.147(5) -0.050(3) 0.058(4) -0.033(3)
C14 0.101(3) 0.072(3) 0.101(3) -0.055(3) 0.046(3) -0.053(3)
C15 0.123(5) 0.212(8) 0.308(11) -0.228(9) 0.125(7) -0.105(6)
C16 0.139(6) 0.126(6) 0.211(9) -0.070(6) 0.055(6) -0.098(5)
C17 0.066(2) 0.0319(14) 0.068(2) -0.0148(14) -0.0310(17) -0.0174(14)
C18 0.079(3) 0.0490(19) 0.074(2) -0.0210(18) -0.017(2) -0.0336(19)
C19 0.126(4) 0.069(3) 0.065(2) -0.024(2) -0.018(3) -0.050(3)
C20 0.099(4) 0.050(2) 0.090(3) -0.032(2) -0.036(3) -0.007(2)
C21 0.080(3) 0.065(3) 0.088(3) -0.041(2) -0.038(3) 0.001(2)
C22 0.064(2) 0.0457(18) 0.091(3) -0.0316(19) -0.039(2) -0.0059(16)
C23 0.110(4) 0.091(3) 0.070(3) -0.027(2) 0.008(2) -0.071(3)
C24 0.175(7) 0.229(9) 0.192(8) -0.154(7) 0.112(6) -0.168(7)
C25 0.118(5) 0.125(5) 0.191(8) -0.115(6) -0.003(5) -0.034(4)
C26 0.064(2) 0.096(3) 0.092(3) -0.053(3) -0.011(2) -0.020(2)
C27 0.082(3) 0.134(5) 0.142(5) -0.097(5) 0.006(3) -0.021(3)
C28 0.109(6) 0.321(14) 0.162(8) -0.093(9) -0.006(5) -0.117(8)
C29 0.0316(12) 0.0229(11) 0.0431(13) -0.0175(10) 0.0005(10) -0.0102(9)
C30 0.0342(12) 0.0262(12) 0.0462(14) -0.0159(11) -0.0017(11) -0.0124(10)
C31 0.0435(15) 0.0311(13) 0.0478(16) -0.0133(12) -0.0090(12) -0.0114(11)
C32 0.0335(14) 0.0387(15) 0.0631(19) -0.0209(14) -0.0125(13) -0.0083(11)
C33 0.0277(12) 0.0382(14) 0.0665(19) -0.0271(14) 0.0035(12) -0.0125(11)
C34 0.0329(12) 0.0306(12) 0.0475(15) -0.0213(11) 0.0046(11) -0.0117(10)
C35 0.0350(12) 0.0322(12) 0.0384(13) -0.0141(11) 0.0032(10) -0.0179(10)
C36 0.0438(14) 0.0350(13) 0.0422(14) -0.0138(11) 0.0045(11) -0.0220(12)
C37 0.0546(18) 0.0433(16) 0.0519(18) -0.0035(14) -0.0004(14) -0.0308(14)
C38 0.061(2) 0.072(2) 0.0372(15) -0.0078(15) 0.0051(14) -0.0422(18)
C39 0.0571(18) 0.071(2) 0.0397(15) -0.0252(15) 0.0082(13) -0.0365(17)
C40 0.0494(16) 0.0458(16) 0.0424(15) -0.0213(13) 0.0073(12) -0.0264(13)
C41 0.0326(12) 0.0228(11) 0.0320(12) -0.0069(9) -0.0007(9) -0.0126(9)
C42 0.0384(13) 0.0365(13) 0.0364(13) -0.0117(11) -0.0038(11) -0.0165(11)
C43 0.0307(13) 0.0547(18) 0.0463(16) -0.0137(14) -0.0050(11) -0.0157(12)
C44 0.0310(13) 0.0497(17) 0.0496(17) -0.0178(14) 0.0035(12) -0.0059(12)
C45 0.0416(14) 0.0361(14) 0.0411(14) -0.0183(12) 0.0032(11) -0.0101(11)
C46 0.0330(12) 0.0237(11) 0.0390(13) -0.0102(10) -0.0010(10) -0.0121(10)
F1 0.0429(8) 0.0372(8) 0.0431(8) -0.0070(7) -0.0025(7) -0.0220(7)
F2 0.0617(11) 0.0543(11) 0.0479(10) -0.0058(8) -0.0178(8) -0.0245(9)
F3 0.0457(10) 0.0693(13) 0.0798(14) -0.0186(11) -0.0248(10) -0.0203(10)
F4 0.0305(8) 0.0638(12) 0.0838(14) -0.0307(11) 0.0059(8) -0.0220(8)
F5 0.0413(9) 0.0573(10) 0.0496(9) -0.0221(8) 0.0110(7) -0.0275(8)
F6 0.0715(12) 0.0329(8) 0.0533(10) -0.0182(7) 0.0097(9) -0.0312(8)
F7 0.1000(17) 0.0487(11) 0.0673(13) 0.0025(10) -0.0001(12) -0.0500(12)
F8 0.1061(19) 0.1030(19) 0.0411(11) -0.0028(11) 0.0086(11) -0.0711(16)
F9 0.0965(17) 0.1037(18) 0.0468(11) -0.0419(12) 0.0188(11) -0.0560(15)
F10 0.0918(15) 0.0535(11) 0.0538(11) -0.0348(9) 0.0174(10) -0.0405(11)
F11 0.0457(9) 0.0599(11) 0.0518(10) -0.0278(9) -0.0074(7) -0.0229(8)
F12 0.0327(9) 0.0973(17) 0.0739(13) -0.0343(12) -0.0074(9) -0.0230(10)
F13 0.0350(9) 0.0848(15) 0.0742(14) -0.0394(12) 0.0093(9) -0.0052(9)
F14 0.0523(10) 0.0564(11) 0.0667(12) -0.0427(10) 0.0053(9) -0.0086(9)
F15 0.0378(8) 0.0329(8) 0.0543(9) -0.0249(7) 0.0000(7) -0.0153(6)
C1S 0.072(6) 0.082(7) 0.135(11) -0.006(7) 0.006(7) -0.024(6)
C2S 0.074(9) 0.054(7) 0.136(12) 0.031(8) -0.053(8) -0.040(7)
C3S 0.125(18) 0.051(8) 0.23(3) 0.017(11) -0.112(19) -0.045(10)
C4S 0.123(17) 0.062(11) 0.27(3) -0.074(17) -0.13(2) 0.018(10)
C5S 0.079(10) 0.106(14) 0.120(12) -0.069(10) -0.040(9) 0.007(8)
C6S 0.067(8) 0.062(7) 0.075(6) -0.019(6) -0.024(5) -0.014(5)
C7S 0.075(8) 0.049(5) 0.064(6) 0.007(5) -0.028(5) -0.035(6)
C1T 0.48(4) 0.100(11) 0.080(9) -0.063(8) 0.127(15) -0.17(2)
C2T 0.145(11) 0.058(6) 0.042(4) -0.014(4) 0.019(6) -0.062(7)
C3T 0.026(5) 0.064(8) 0.066(8) -0.009(6) 0.006(6) -0.020(5)
C4T 0.108(11) 0.063(8) 0.088(8) -0.016(7) 0.010(8) -0.039(7)
C5T 0.26(3) 0.055(8) 0.083(13) -0.029(8) 0.095(17) -0.037(13)
C6T 0.045(6) 0.107(15) 0.153(17) 0.067(13) 0.037(9) 0.003(7)
C7T 0.073(13) 0.072(15) 0.11(2) 0.018(11) 0.001(11) -0.040(11)
 
_geom_special_details
;
 All esds (except the esd in the dihedral angle between two l.s. planes)
 are estimated using the full covariance matrix.  The cell esds are taken
 into account individually in the estimation of esds in distances, angles
 and torsion angles; correlations between esds in cell parameters are only
 used when they are defined by crystal symmetry.  An approximate (isotropic)
 treatment of cell esds is used for estimating esds involving l.s. planes.
;
 
loop_
 _geom_bond_atom_site_label_1
 _geom_bond_atom_site_label_2
 _geom_bond_distance
 _geom_bond_site_symmetry_2
 _geom_bond_publ_flag
Au1 C1 1.976(3) . ?
Au1 C2 2.005(2) . ?
C1 N1 1.140(3) . ?
N1 B1 1.566(3) . ?
B1 C35 1.631(4) . ?
B1 C29 1.640(4) . ?
B1 C41 1.643(4) . ?
N3 C2 1.346(3) . ?
N3 C3 1.385(4) . ?
N3 C5 1.446(4) . ?
N4 C2 1.353(3) . ?
N4 C4 1.380(4) . ?
N4 C17 1.442(4) . ?
C3 C4 1.339(5) . ?
C3 H3 0.9500 . ?
C4 H4 0.9500 . ?
C5 C10 1.377(5) . ?
C5 C6 1.402(5) . ?
C6 C7 1.381(5) . ?
C6 C11 1.500(6) . ?
C7 C8 1.322(7) . ?
C7 H7 0.9500 . ?
C8 C9 1.385(7) . ?
C8 H8 0.9500 . ?
C9 C10 1.445(6) . ?
C9 H9 0.9500 . ?
C10 C14 1.508(6) . ?
C11 C12 1.535(5) . ?
C11 C13 1.539(5) . ?
C11 H11 1.0000 . ?
C12 H12A 0.9800 . ?
C12 H12B 0.9800 . ?
C12 H12C 0.9800 . ?
C13 H13A 0.9800 . ?
C13 H13B 0.9800 . ?
C13 H13C 0.9800 . ?
C14 C15 1.496(6) . ?
C14 C16 1.516(7) . ?
C14 H14 1.0000 . ?
C15 H15A 0.9800 . ?
C15 H15B 0.9800 . ?
C15 H15C 0.9800 . ?
C16 H16A 0.9800 . ?
C16 H16B 0.9800 . ?
C16 H16C 0.9800 . ?
C17 C18 1.362(6) . ?
C17 C22 1.430(6) . ?
C18 C19 1.434(6) . ?
C18 C23 1.493(7) . ?
C19 C20 1.370(7) . ?
C19 H19 0.9500 . ?
C20 C21 1.350(8) . ?
C20 H20 0.9500 . ?
C21 C22 1.386(6) . ?
C21 H21 0.9500 . ?
C22 C26 1.502(7) . ?
C23 C25 1.502(7) . ?
C23 C24 1.515(7) . ?
C23 H23 1.0000 . ?
C24 H24A 0.9800 . ?
C24 H24B 0.9800 . ?
C24 H24C 0.9800 . ?
C25 H25A 0.9800 . ?
C25 H25B 0.9800 . ?
C25 H25C 0.9800 . ?
C26 C27 1.533(7) . ?
C26 C28 1.553(8) . ?
C26 H26 1.0000 . ?
C27 H27A 0.9800 . ?
C27 H27B 0.9800 . ?
C27 H27C 0.9800 . ?
C28 H28A 0.9800 . ?
C28 H28B 0.9800 . ?
C28 H28C 0.9800 . ?
C29 C34 1.387(4) . ?
C29 C30 1.390(4) . ?
C30 F1 1.351(3) . ?
C30 C31 1.375(4) . ?
C31 F2 1.342(4) . ?
C31 C32 1.379(4) . ?
C32 F3 1.342(3) . ?
C32 C33 1.370(5) . ?
C33 F4 1.348(3) . ?
C33 C34 1.386(4) . ?
C34 F5 1.345(3) . ?
C35 C36 1.387(4) . ?
C35 C40 1.389(4) . ?
C36 F6 1.356(3) . ?
C36 C37 1.374(4) . ?
C37 F7 1.345(4) . ?
C37 C38 1.373(5) . ?
C38 F8 1.342(4) . ?
C38 C39 1.362(5) . ?
C39 F9 1.352(4) . ?
C39 C40 1.377(4) . ?
C40 F10 1.345(3) . ?
C41 C46 1.386(4) . ?
C41 C42 1.390(4) . ?
C42 F11 1.348(3) . ?
C42 C43 1.378(4) . ?
C43 F12 1.347(3) . ?
C43 C44 1.363(5) . ?
C44 F13 1.344(3) . ?
C44 C45 1.374(4) . ?
C45 F14 1.345(3) . ?
C45 C46 1.377(4) . ?
C46 F15 1.350(3) . ?
C1S C2S 1.445(15) . ?
C1S H1S1 0.9800 . ?
C1S H1S2 0.9800 . ?
C1S H1S3 0.9800 . ?
C2S C3S 1.365(4) . ?
C2S C7S 1.365(4) . ?
C3S C4S 1.365(4) . ?
C3S H3S 0.9500 . ?
C4S C5S 1.365(4) . ?
C4S H4S 0.9500 . ?
C5S C6S 1.365(4) . ?
C5S H5S 0.9500 . ?
C6S C7S 1.365(4) . ?
C6S H6S 0.9500 . ?
C7S H7S 0.9500 . ?
C1T C2T 1.457(14) . ?
C1T H1T1 0.9800 . ?
C1T H1T2 0.9800 . ?
C1T H1T3 0.9800 . ?
C2T C3T 1.352(13) . ?
C2T C7T 1.375(15) . ?
C3T C4T 1.433(14) . ?
C3T H3T 0.9500 . ?
C4T C5T 1.333(17) . ?
C4T H4T 0.9500 . ?
C5T C6T 1.338(17) . ?
C5T H5T 0.9500 . ?
C6T C7T 1.313(16) . ?
C6T H6T 0.9500 . ?
C7T H7T 0.9500 . ?
 
loop_
 _geom_angle_atom_site_label_1
 _geom_angle_atom_site_label_2
 _geom_angle_atom_site_label_3
 _geom_angle
 _geom_angle_site_symmetry_1
 _geom_angle_site_symmetry_3
 _geom_angle_publ_flag
C1 Au1 C2 176.28(10) . . ?
N1 C1 Au1 174.1(2) . . ?
C1 N1 B1 175.7(3) . . ?
N1 B1 C35 109.3(2) . . ?
N1 B1 C29 104.55(19) . . ?
C35 B1 C29 114.2(2) . . ?
N1 B1 C41 105.2(2) . . ?
C35 B1 C41 108.9(2) . . ?
C29 B1 C41 114.2(2) . . ?
C2 N3 C3 110.3(2) . . ?
C2 N3 C5 123.8(2) . . ?
C3 N3 C5 125.8(2) . . ?
C2 N4 C4 110.9(2) . . ?
C2 N4 C17 124.7(2) . . ?
C4 N4 C17 124.4(2) . . ?
N3 C2 N4 105.0(2) . . ?
N3 C2 Au1 128.20(19) . . ?
N4 C2 Au1 126.67(19) . . ?
C4 C3 N3 107.3(3) . . ?
C4 C3 H3 126.3 . . ?
N3 C3 H3 126.3 . . ?
C3 C4 N4 106.4(3) . . ?
C3 C4 H4 126.8 . . ?
N4 C4 H4 126.8 . . ?
C10 C5 C6 123.2(3) . . ?
C10 C5 N3 119.4(3) . . ?
C6 C5 N3 117.4(3) . . ?
C7 C6 C5 118.6(4) . . ?
C7 C6 C11 119.0(3) . . ?
C5 C6 C11 122.4(3) . . ?
C8 C7 C6 120.8(4) . . ?
C8 C7 H7 119.6 . . ?
C6 C7 H7 119.6 . . ?
C7 C8 C9 121.8(4) . . ?
C7 C8 H8 119.1 . . ?
C9 C8 H8 119.1 . . ?
C8 C9 C10 120.5(4) . . ?
C8 C9 H9 119.8 . . ?
C10 C9 H9 119.8 . . ?
C5 C10 C9 115.1(4) . . ?
C5 C10 C14 121.3(4) . . ?
C9 C10 C14 123.6(4) . . ?
C6 C11 C12 111.8(4) . . ?
C6 C11 C13 110.5(4) . . ?
C12 C11 C13 111.0(4) . . ?
C6 C11 H11 107.8 . . ?
C12 C11 H11 107.8 . . ?
C13 C11 H11 107.8 . . ?
C11 C12 H12A 109.5 . . ?
C11 C12 H12B 109.5 . . ?
H12A C12 H12B 109.5 . . ?
C11 C12 H12C 109.5 . . ?
H12A C12 H12C 109.5 . . ?
H12B C12 H12C 109.5 . . ?
C11 C13 H13A 109.5 . . ?
C11 C13 H13B 109.5 . . ?
H13A C13 H13B 109.5 . . ?
C11 C13 H13C 109.5 . . ?
H13A C13 H13C 109.5 . . ?
H13B C13 H13C 109.5 . . ?
C15 C14 C10 111.3(4) . . ?
C15 C14 C16 114.7(6) . . ?
C10 C14 C16 108.4(4) . . ?
C15 C14 H14 107.4 . . ?
C10 C14 H14 107.4 . . ?
C16 C14 H14 107.4 . . ?
C14 C15 H15A 109.5 . . ?
C14 C15 H15B 109.5 . . ?
H15A C15 H15B 109.5 . . ?
C14 C15 H15C 109.5 . . ?
H15A C15 H15C 109.5 . . ?
H15B C15 H15C 109.5 . . ?
C14 C16 H16A 109.5 . . ?
C14 C16 H16B 109.5 . . ?
H16A C16 H16B 109.5 . . ?
C14 C16 H16C 109.5 . . ?
H16A C16 H16C 109.5 . . ?
H16B C16 H16C 109.5 . . ?
C18 C17 C22 124.6(3) . . ?
C18 C17 N4 118.6(3) . . ?
C22 C17 N4 116.8(4) . . ?
C17 C18 C19 116.0(4) . . ?
C17 C18 C23 122.9(4) . . ?
C19 C18 C23 121.1(4) . . ?
C20 C19 C18 119.1(5) . . ?
C20 C19 H19 120.4 . . ?
C18 C19 H19 120.4 . . ?
C21 C20 C19 123.9(4) . . ?
C21 C20 H20 118.0 . . ?
C19 C20 H20 118.0 . . ?
C20 C21 C22 119.8(5) . . ?
C20 C21 H21 120.1 . . ?
C22 C21 H21 120.1 . . ?
C21 C22 C17 116.6(5) . . ?
C21 C22 C26 119.7(4) . . ?
C17 C22 C26 123.7(3) . . ?
C18 C23 C25 112.5(4) . . ?
C18 C23 C24 113.5(5) . . ?
C25 C23 C24 110.8(5) . . ?
C18 C23 H23 106.5 . . ?
C25 C23 H23 106.5 . . ?
C24 C23 H23 106.5 . . ?
C23 C24 H24A 109.5 . . ?
C23 C24 H24B 109.5 . . ?
H24A C24 H24B 109.5 . . ?
C23 C24 H24C 109.5 . . ?
H24A C24 H24C 109.5 . . ?
H24B C24 H24C 109.5 . . ?
C23 C25 H25A 109.5 . . ?
C23 C25 H25B 109.5 . . ?
H25A C25 H25B 109.5 . . ?
C23 C25 H25C 109.5 . . ?
H25A C25 H25C 109.5 . . ?
H25B C25 H25C 109.5 . . ?
C22 C26 C27 109.8(5) . . ?
C22 C26 C28 112.7(5) . . ?
C27 C26 C28 107.7(5) . . ?
C22 C26 H26 108.9 . . ?
C27 C26 H26 108.9 . . ?
C28 C26 H26 108.9 . . ?
C26 C27 H27A 109.5 . . ?
C26 C27 H27B 109.5 . . ?
H27A C27 H27B 109.5 . . ?
C26 C27 H27C 109.5 . . ?
H27A C27 H27C 109.5 . . ?
H27B C27 H27C 109.5 . . ?
C26 C28 H28A 109.5 . . ?
C26 C28 H28B 109.5 . . ?
H28A C28 H28B 109.5 . . ?
C26 C28 H28C 109.5 . . ?
H28A C28 H28C 109.5 . . ?
H28B C28 H28C 109.5 . . ?
C34 C29 C30 113.6(2) . . ?
C34 C29 B1 126.9(2) . . ?
C30 C29 B1 119.4(2) . . ?
F1 C30 C31 116.1(2) . . ?
F1 C30 C29 119.0(2) . . ?
C31 C30 C29 125.0(3) . . ?
F2 C31 C30 121.2(3) . . ?
F2 C31 C32 120.0(3) . . ?
C30 C31 C32 118.8(3) . . ?
F3 C32 C33 120.5(3) . . ?
F3 C32 C31 120.4(3) . . ?
C33 C32 C31 119.1(3) . . ?
F4 C33 C32 119.7(3) . . ?
F4 C33 C34 120.2(3) . . ?
C32 C33 C34 120.1(3) . . ?
F5 C34 C33 115.1(2) . . ?
F5 C34 C29 121.6(2) . . ?
C33 C34 C29 123.4(3) . . ?
C36 C35 C40 113.7(3) . . ?
C36 C35 B1 119.0(2) . . ?
C40 C35 B1 127.3(2) . . ?
F6 C36 C37 116.9(3) . . ?
F6 C36 C35 119.0(2) . . ?
C37 C36 C35 124.1(3) . . ?
F7 C37 C38 120.3(3) . . ?
F7 C37 C36 120.2(3) . . ?
C38 C37 C36 119.5(3) . . ?
F8 C38 C39 120.3(3) . . ?
F8 C38 C37 120.6(3) . . ?
C39 C38 C37 119.0(3) . . ?
F9 C39 C38 120.1(3) . . ?
F9 C39 C40 119.9(3) . . ?
C38 C39 C40 120.1(3) . . ?
F10 C40 C39 115.1(3) . . ?
F10 C40 C35 121.4(3) . . ?
C39 C40 C35 123.6(3) . . ?
C46 C41 C42 113.9(2) . . ?
C46 C41 B1 125.8(2) . . ?
C42 C41 B1 120.3(2) . . ?
F11 C42 C43 116.3(2) . . ?
F11 C42 C41 119.8(2) . . ?
C43 C42 C41 123.8(3) . . ?
F12 C43 C44 120.3(3) . . ?
F12 C43 C42 120.1(3) . . ?
C44 C43 C42 119.6(3) . . ?
F13 C44 C43 120.6(3) . . ?
F13 C44 C45 119.9(3) . . ?
C43 C44 C45 119.4(3) . . ?
F14 C45 C44 120.0(3) . . ?
F14 C45 C46 120.6(3) . . ?
C44 C45 C46 119.4(3) . . ?
F15 C46 C45 115.6(2) . . ?
F15 C46 C41 120.6(2) . . ?
C45 C46 C41 123.9(2) . . ?
C2S C1S H1S1 109.5 . . ?
C2S C1S H1S2 109.5 . . ?
H1S1 C1S H1S2 109.5 . . ?
C2S C1S H1S3 109.5 . . ?
H1S1 C1S H1S3 109.5 . . ?
H1S2 C1S H1S3 109.5 . . ?
C3S C2S C7S 120.0 . . ?
C3S C2S C1S 120.5(10) . . ?
C7S C2S C1S 119.5(10) . . ?
C2S C3S C4S 120.0 . . ?
C2S C3S H3S 120.0 . . ?
C4S C3S H3S 120.0 . . ?
C3S C4S C5S 120.0 . . ?
C3S C4S H4S 120.0 . . ?
C5S C4S H4S 120.0 . . ?
C4S C5S C6S 120.0 . . ?
C4S C5S H5S 120.0 . . ?
C6S C5S H5S 120.0 . . ?
C7S C6S C5S 120.0 . . ?
C7S C6S H6S 120.0 . . ?
C5S C6S H6S 120.0 . . ?
C6S C7S C2S 120.0 . . ?
C6S C7S H7S 120.0 . . ?
C2S C7S H7S 120.0 . . ?
C2T C1T H1T1 109.5 . . ?
C2T C1T H1T2 109.5 . . ?
H1T1 C1T H1T2 109.5 . . ?
C2T C1T H1T3 109.5 . . ?
H1T1 C1T H1T3 109.5 . . ?
H1T2 C1T H1T3 109.5 . . ?
C3T C2T C7T 120.9(11) . . ?
C3T C2T C1T 126.0(15) . . ?
C7T C2T C1T 113.1(16) . . ?
C2T C3T C4T 118.5(12) . . ?
C2T C3T H3T 120.8 . . ?
C4T C3T H3T 120.8 . . ?
C5T C4T C3T 118.8(15) . . ?
C5T C4T H4T 120.6 . . ?
C3T C4T H4T 120.6 . . ?
C4T C5T C6T 119.1(14) . . ?
C4T C5T H5T 120.5 . . ?
C6T C5T H5T 120.5 . . ?
C7T C6T C5T 125.0(17) . . ?
C7T C6T H6T 117.5 . . ?
C5T C6T H6T 117.5 . . ?
C6T C7T C2T 117.6(17) . . ?
C6T C7T H7T 121.2 . . ?
C2T C7T H7T 121.2 . . ?
 
loop_
 _geom_torsion_atom_site_label_1
 _geom_torsion_atom_site_label_2
 _geom_torsion_atom_site_label_3
 _geom_torsion_atom_site_label_4
 _geom_torsion
 _geom_torsion_site_symmetry_1
 _geom_torsion_site_symmetry_2
 _geom_torsion_site_symmetry_3
 _geom_torsion_site_symmetry_4
 _geom_torsion_publ_flag
C3 N3 C2 N4 0.8(3) . . . . ?
C5 N3 C2 N4 178.9(3) . . . . ?
C3 N3 C2 Au1 -175.6(2) . . . . ?
C5 N3 C2 Au1 2.5(4) . . . . ?
C4 N4 C2 N3 -1.0(4) . . . . ?
C17 N4 C2 N3 176.2(3) . . . . ?
C4 N4 C2 Au1 175.5(2) . . . . ?
C17 N4 C2 Au1 -7.3(5) . . . . ?
C2 N3 C3 C4 -0.3(4) . . . . ?
C5 N3 C3 C4 -178.4(3) . . . . ?
N3 C3 C4 N4 -0.3(4) . . . . ?
C2 N4 C4 C3 0.9(4) . . . . ?
C17 N4 C4 C3 -176.3(4) . . . . ?
C2 N3 C5 C10 87.8(4) . . . . ?
C3 N3 C5 C10 -94.4(4) . . . . ?
C2 N3 C5 C6 -92.2(3) . . . . ?
C3 N3 C5 C6 85.6(4) . . . . ?
C10 C5 C6 C7 -0.6(4) . . . . ?
N3 C5 C6 C7 179.4(3) . . . . ?
C10 C5 C6 C11 178.4(3) . . . . ?
N3 C5 C6 C11 -1.7(4) . . . . ?
C5 C6 C7 C8 0.4(5) . . . . ?
C11 C6 C7 C8 -178.6(3) . . . . ?
C6 C7 C8 C9 0.6(6) . . . . ?
C7 C8 C9 C10 -1.4(6) . . . . ?
C6 C5 C10 C9 -0.2(4) . . . . ?
N3 C5 C10 C9 179.8(3) . . . . ?
C6 C5 C10 C14 -178.0(3) . . . . ?
N3 C5 C10 C14 2.0(4) . . . . ?
C8 C9 C10 C5 1.2(5) . . . . ?
C8 C9 C10 C14 178.9(4) . . . . ?
C7 C6 C11 C12 -62.4(4) . . . . ?
C5 C6 C11 C12 118.7(4) . . . . ?
C7 C6 C11 C13 61.7(5) . . . . ?
C5 C6 C11 C13 -117.2(4) . . . . ?
C5 C10 C14 C15 -131.2(6) . . . . ?
C9 C10 C14 C15 51.1(7) . . . . ?
C5 C10 C14 C16 101.7(5) . . . . ?
C9 C10 C14 C16 -75.9(6) . . . . ?
C2 N4 C17 C18 90.8(4) . . . . ?
C4 N4 C17 C18 -92.4(4) . . . . ?
C2 N4 C17 C22 -90.1(4) . . . . ?
C4 N4 C17 C22 86.7(4) . . . . ?
C22 C17 C18 C19 -2.5(5) . . . . ?
N4 C17 C18 C19 176.5(3) . . . . ?
C22 C17 C18 C23 177.2(3) . . . . ?
N4 C17 C18 C23 -3.8(5) . . . . ?
C17 C18 C19 C20 1.0(5) . . . . ?
C23 C18 C19 C20 -178.7(4) . . . . ?
C18 C19 C20 C21 0.4(7) . . . . ?
C19 C20 C21 C22 -0.4(7) . . . . ?
C20 C21 C22 C17 -0.9(6) . . . . ?
C20 C21 C22 C26 177.9(4) . . . . ?
C18 C17 C22 C21 2.5(5) . . . . ?
N4 C17 C22 C21 -176.5(3) . . . . ?
C18 C17 C22 C26 -176.3(4) . . . . ?
N4 C17 C22 C26 4.7(5) . . . . ?
C17 C18 C23 C25 118.6(5) . . . . ?
C19 C18 C23 C25 -61.6(6) . . . . ?
C17 C18 C23 C24 -114.6(5) . . . . ?
C19 C18 C23 C24 65.2(6) . . . . ?
C21 C22 C26 C27 -81.7(5) . . . . ?
C17 C22 C26 C27 97.1(5) . . . . ?
C21 C22 C26 C28 38.3(7) . . . . ?
C17 C22 C26 C28 -142.9(6) . . . . ?
N1 B1 C29 C34 120.0(3) . . . . ?
C35 B1 C29 C34 0.6(3) . . . . ?
C41 B1 C29 C34 -125.6(3) . . . . ?
N1 B1 C29 C30 -58.4(3) . . . . ?
C35 B1 C29 C30 -177.8(2) . . . . ?
C41 B1 C29 C30 56.0(3) . . . . ?
C34 C29 C30 F1 178.9(2) . . . . ?
B1 C29 C30 F1 -2.5(3) . . . . ?
C34 C29 C30 C31 0.7(4) . . . . ?
B1 C29 C30 C31 179.3(2) . . . . ?
F1 C30 C31 F2 0.8(4) . . . . ?
C29 C30 C31 F2 179.1(2) . . . . ?
F1 C30 C31 C32 -178.2(2) . . . . ?
C29 C30 C31 C32 0.1(4) . . . . ?
F2 C31 C32 F3 0.8(4) . . . . ?
C30 C31 C32 F3 179.8(3) . . . . ?
F2 C31 C32 C33 -179.4(3) . . . . ?
C30 C31 C32 C33 -0.3(4) . . . . ?
F3 C32 C33 F4 -0.4(4) . . . . ?
C31 C32 C33 F4 179.7(3) . . . . ?
F3 C32 C33 C34 179.7(3) . . . . ?
C31 C32 C33 C34 -0.2(4) . . . . ?
F4 C33 C34 F5 0.6(4) . . . . ?
C32 C33 C34 F5 -179.5(2) . . . . ?
F4 C33 C34 C29 -178.9(2) . . . . ?
C32 C33 C34 C29 1.0(4) . . . . ?
C30 C29 C34 F5 179.3(2) . . . . ?
B1 C29 C34 F5 0.8(4) . . . . ?
C30 C29 C34 C33 -1.2(4) . . . . ?
B1 C29 C34 C33 -179.7(2) . . . . ?
N1 B1 C35 C36 171.8(2) . . . . ?
C29 B1 C35 C36 -71.5(3) . . . . ?
C41 B1 C35 C36 57.4(3) . . . . ?
N1 B1 C35 C40 -11.1(4) . . . . ?
C29 B1 C35 C40 105.6(3) . . . . ?
C41 B1 C35 C40 -125.5(3) . . . . ?
C40 C35 C36 F6 -178.0(3) . . . . ?
B1 C35 C36 F6 -0.5(4) . . . . ?
C40 C35 C36 C37 -1.4(4) . . . . ?
B1 C35 C36 C37 176.1(3) . . . . ?
F6 C36 C37 F7 -1.8(4) . . . . ?
C35 C36 C37 F7 -178.5(3) . . . . ?
F6 C36 C37 C38 177.1(3) . . . . ?
C35 C36 C37 C38 0.5(5) . . . . ?
F7 C37 C38 F8 0.1(5) . . . . ?
C36 C37 C38 F8 -178.8(3) . . . . ?
F7 C37 C38 C39 179.5(3) . . . . ?
C36 C37 C38 C39 0.6(5) . . . . ?
F8 C38 C39 F9 -0.3(5) . . . . ?
C37 C38 C39 F9 -179.7(3) . . . . ?
F8 C38 C39 C40 178.8(3) . . . . ?
C37 C38 C39 C40 -0.6(5) . . . . ?
F9 C39 C40 F10 0.3(5) . . . . ?
C38 C39 C40 F10 -178.8(3) . . . . ?
F9 C39 C40 C35 178.6(3) . . . . ?
C38 C39 C40 C35 -0.5(5) . . . . ?
C36 C35 C40 F10 179.6(3) . . . . ?
B1 C35 C40 F10 2.4(5) . . . . ?
C36 C35 C40 C39 1.4(4) . . . . ?
B1 C35 C40 C39 -175.8(3) . . . . ?
N1 B1 C41 C46 133.8(2) . . . . ?
C35 B1 C41 C46 -109.1(3) . . . . ?
C29 B1 C41 C46 19.8(3) . . . . ?
N1 B1 C41 C42 -47.6(3) . . . . ?
C35 B1 C41 C42 69.5(3) . . . . ?
C29 B1 C41 C42 -161.6(2) . . . . ?
C46 C41 C42 F11 177.7(2) . . . . ?
B1 C41 C42 F11 -1.1(4) . . . . ?
C46 C41 C42 C43 -0.9(4) . . . . ?
B1 C41 C42 C43 -179.6(3) . . . . ?
F11 C42 C43 F12 1.0(4) . . . . ?
C41 C42 C43 F12 179.6(3) . . . . ?
F11 C42 C43 C44 -178.2(3) . . . . ?
C41 C42 C43 C44 0.5(5) . . . . ?
F12 C43 C44 F13 0.0(5) . . . . ?
C42 C43 C44 F13 179.2(3) . . . . ?
F12 C43 C44 C45 -178.6(3) . . . . ?
C42 C43 C44 C45 0.5(5) . . . . ?
F13 C44 C45 F14 0.4(5) . . . . ?
C43 C44 C45 F14 179.1(3) . . . . ?
F13 C44 C45 C46 -179.7(3) . . . . ?
C43 C44 C45 C46 -1.1(5) . . . . ?
F14 C45 C46 F15 -0.5(4) . . . . ?
C44 C45 C46 F15 179.7(3) . . . . ?
F14 C45 C46 C41 -179.5(2) . . . . ?
C44 C45 C46 C41 0.7(4) . . . . ?
C42 C41 C46 F15 -178.7(2) . . . . ?
B1 C41 C46 F15 0.0(4) . . . . ?
C42 C41 C46 C45 0.3(4) . . . . ?
B1 C41 C46 C45 179.0(2) . . . . ?
C7S C2S C3S C4S 0.0 . . . . ?
C1S C2S C3S C4S 179.3(9) . . . . ?
C2S C3S C4S C5S 0.0 . . . . ?
C3S C4S C5S C6S 0.0 . . . . ?
C4S C5S C6S C7S 0.0 . . . . ?
C5S C6S C7S C2S 0.0 . . . . ?
C3S C2S C7S C6S 0.0 . . . . ?
C1S C2S C7S C6S -179.3(9) . . . . ?
C7T C2T C3T C4T 1(3) . . . . ?
C1T C2T C3T C4T -179.4(15) . . . . ?
C2T C3T C4T C5T 1(3) . . . . ?
C3T C4T C5T C6T -2(2) . . . . ?
C4T C5T C6T C7T 1(3) . . . . ?
C5T C6T C7T C2T 1(3) . . . . ?
C3T C2T C7T C6T -2(3) . . . . ?
C1T C2T C7T C6T 178.3(17) . . . . ?
 
_refine_diff_density_max    0.811
_refine_diff_density_min   -1.427
_refine_diff_density_rms    0.069

_shelx_res_file
;
TITL p1 in P1                    New: P-1
    shelx.res
    created by SHELXL-2018/1 at 15:47:13 on 29-Mar-2022
CELL  1.54184  12.9001  14.2097  16.5212   67.537   83.160   64.777
ZERR     2.00   0.0002   0.0002   0.0002    0.001    0.001    0.001
LATT   1
SFAC  C    H    AU   B    F    N
UNIT  106  88   2    2    30   6
MERG   2
FMAP   2
PLAN   20
ACTA
BOND   $H
TEMP -123
SIZE 0.18 0.20 0.22
CONF
L.S.  24
WGHT    0.027800    3.533000
FVAR       3.37046
AU1   3    0.291919    0.217803    0.259577    11.00000    0.03540    0.01967 =
         0.03742   -0.01129   -0.00390   -0.01274
C1    1    0.319634    0.346033    0.255267    11.00000    0.04125    0.02812 =
         0.03560   -0.01156   -0.00460   -0.01546
N1    6    0.329158    0.425402    0.246659    11.00000    0.04101    0.02442 =
         0.03924   -0.01343   -0.00214   -0.01556
B1    4    0.332463    0.539392    0.232994    11.00000    0.03510    0.02134 =
         0.03827   -0.01314   -0.00007   -0.01513
N3    6    0.304686   -0.015389    0.309177    11.00000    0.03974    0.02062 =
         0.05673   -0.01326   -0.00662   -0.01305
N4    6    0.193769    0.099521    0.194628    11.00000    0.04912    0.02710 =
         0.06545   -0.01517   -0.01969   -0.01551
C2    1    0.260258    0.093071    0.255731    11.00000    0.03124    0.02420 =
         0.04908   -0.01335   -0.00547   -0.01110
C3    1    0.267269   -0.076148    0.280725    11.00000    0.06083    0.02846 =
         0.07736   -0.01952   -0.01023   -0.02275
AFIX  43
H3    2    0.286942   -0.154234    0.307233    11.00000   -1.20000
AFIX   0
C4    1    0.198225   -0.004417    0.208929    11.00000    0.06220    0.03468 =
         0.08161   -0.02054   -0.02010   -0.02445
AFIX  43
H4    2    0.159881   -0.021669    0.174615    11.00000   -1.20000
AFIX   0
C5    1    0.383189   -0.060480    0.383602    11.00000    0.05353    0.02044 =
         0.04911   -0.00922   -0.00819   -0.01434
C6    1    0.500946   -0.103502    0.369734    11.00000    0.04706    0.02107 =
         0.07108   -0.00937   -0.01699   -0.00816
C7    1    0.577864   -0.146163    0.439523    11.00000    0.06427    0.03619 =
         0.08312   -0.00843   -0.03048   -0.01004
AFIX  43
H7    2    0.657900   -0.175161    0.431042    11.00000   -1.20000
AFIX   0
C8    1    0.541487   -0.147144    0.517992    11.00000    0.08552    0.04428 =
         0.08089   -0.00402   -0.02927   -0.01871
AFIX  43
H8    2    0.596221   -0.176337    0.564737    11.00000   -1.20000
AFIX   0
C9    1    0.425808   -0.106796    0.533923    11.00000    0.16693    0.05676 =
         0.04206   -0.01491    0.00633   -0.06501
AFIX  43
H9    2    0.402509   -0.110217    0.591362    11.00000   -1.20000
AFIX   0
C10   1    0.340262   -0.059523    0.463829    11.00000    0.08688    0.03579 =
         0.05662   -0.01948    0.00963   -0.03048
C11   1    0.546126   -0.106560    0.282385    11.00000    0.05065    0.04297 =
         0.08925   -0.02766    0.00719   -0.01758
AFIX  13
H11   2    0.478862   -0.073384    0.240457    11.00000   -1.20000
AFIX   0
C12   1    0.616523   -0.036666    0.245774    11.00000    0.07188    0.06426 =
         0.11194   -0.02092    0.01086   -0.03584
AFIX 137
H12A  2    0.567350    0.041867    0.236509    11.00000   -1.50000
H12B  2    0.646845   -0.042761    0.189849    11.00000   -1.50000
H12C  2    0.680323   -0.064477    0.287590    11.00000   -1.50000
AFIX   0
C13   1    0.617129   -0.228212    0.288943    11.00000    0.11743    0.05396 =
         0.14677   -0.05029    0.05764   -0.03260
AFIX 137
H13A  2    0.685643   -0.261658    0.327653    11.00000   -1.50000
H13B  2    0.640252   -0.229163    0.230467    11.00000   -1.50000
H13C  2    0.570692   -0.271257    0.312884    11.00000   -1.50000
AFIX   0
C14   1    0.212903   -0.015704    0.476294    11.00000    0.10101    0.07233 =
         0.10099   -0.05476    0.04581   -0.05333
AFIX  13
H14   2    0.173138    0.026227    0.416665    11.00000   -1.20000
AFIX   0
C15   1    0.176847    0.065025    0.522342    11.00000    0.12280    0.21244 =
         0.30843   -0.22846    0.12497   -0.10535
AFIX 137
H15A  2    0.224643    0.030666    0.576510    11.00000   -1.50000
H15B  2    0.096218    0.084260    0.536572    11.00000   -1.50000
H15C  2    0.186066    0.133021    0.484102    11.00000   -1.50000
AFIX   0
C16   1    0.181943   -0.114737    0.520798    11.00000    0.13923    0.12649 =
         0.21054   -0.07042    0.05507   -0.09831
AFIX 137
H16A  2    0.225309   -0.161697    0.577322    11.00000   -1.50000
H16B  2    0.200942   -0.158771    0.483458    11.00000   -1.50000
H16C  2    0.099565   -0.087755    0.530379    11.00000   -1.50000
AFIX   0
C17   1    0.123327    0.201849    0.126288    11.00000    0.06646    0.03193 =
         0.06761   -0.01482   -0.03095   -0.01739
C18   1    0.169405    0.235935    0.047705    11.00000    0.07921    0.04902 =
         0.07356   -0.02099   -0.01700   -0.03358
C19   1    0.093186    0.334675   -0.019194    11.00000    0.12580    0.06864 =
         0.06482   -0.02434   -0.01820   -0.04985
AFIX  43
H19   2    0.119339    0.362437   -0.075885    11.00000   -1.20000
AFIX   0
C20   1   -0.017881    0.388479   -0.000289    11.00000    0.09897    0.05037 =
         0.08951   -0.03153   -0.03563   -0.00734
AFIX  43
H20   2   -0.067389    0.453486   -0.045490    11.00000   -1.20000
AFIX   0
C21   1   -0.061175    0.354673    0.078688    11.00000    0.08005    0.06524 =
         0.08848   -0.04105   -0.03782    0.00148
AFIX  43
H21   2   -0.138873    0.395788    0.088001    11.00000   -1.20000
AFIX   0
C22   1    0.008061    0.259799    0.146153    11.00000    0.06369    0.04565 =
         0.09146   -0.03155   -0.03865   -0.00588
C23   1    0.291806    0.175761    0.030768    11.00000    0.11035    0.09073 =
         0.07030   -0.02733    0.00801   -0.07121
AFIX  13
H23   2    0.326504    0.108915    0.085605    11.00000   -1.20000
AFIX   0
C24   1    0.361581    0.243684    0.013780    11.00000    0.17466    0.22935 =
         0.19238   -0.15429    0.11191   -0.16836
AFIX 137
H24A  2    0.339006    0.303453   -0.044325    11.00000   -1.50000
H24B  2    0.443333    0.194907    0.016101    11.00000   -1.50000
H24C  2    0.347554    0.276645    0.058570    11.00000   -1.50000
AFIX   0
C25   1    0.303713    0.131936   -0.041008    11.00000    0.11778    0.12454 =
         0.19140   -0.11450   -0.00346   -0.03391
AFIX 137
H25A  2    0.268595    0.078523   -0.024181    11.00000   -1.50000
H25B  2    0.385218    0.094394   -0.050387    11.00000   -1.50000
H25C  2    0.265093    0.194305   -0.095278    11.00000   -1.50000
AFIX   0
C26   1   -0.039111    0.224536    0.234896    11.00000    0.06376    0.09636 =
         0.09208   -0.05267   -0.01087   -0.02005
AFIX  13
H26   2    0.008670    0.143409    0.267852    11.00000   -1.20000
AFIX   0
C27   1   -0.033742    0.292587    0.286094    11.00000    0.08243    0.13387 =
         0.14159   -0.09685    0.00561   -0.02090
AFIX 137
H27A  2    0.046605    0.274300    0.297993    11.00000   -1.50000
H27B  2   -0.070988    0.274304    0.341669    11.00000   -1.50000
H27C  2   -0.073410    0.372647    0.251341    11.00000   -1.50000
AFIX   0
C28   1   -0.165988    0.242668    0.229449    11.00000    0.10926    0.32100 =
         0.16172   -0.09305   -0.00576   -0.11721
AFIX 137
H28A  2   -0.208635    0.314346    0.182611    11.00000   -1.50000
H28B  2   -0.200471    0.243267    0.285508    11.00000   -1.50000
H28C  2   -0.168929    0.181835    0.216790    11.00000   -1.50000
AFIX   0
C29   1    0.446766    0.504082    0.291192    11.00000    0.03162    0.02293 =
         0.04306   -0.01751    0.00054   -0.01020
C30   1    0.455549    0.442277    0.380680    11.00000    0.03419    0.02624 =
         0.04621   -0.01589   -0.00169   -0.01244
C31   1    0.547214    0.406664    0.436225    11.00000    0.04346    0.03110 =
         0.04783   -0.01332   -0.00905   -0.01144
C32   1    0.638455    0.433234    0.402280    11.00000    0.03345    0.03871 =
         0.06309   -0.02089   -0.01246   -0.00826
C33   1    0.635310    0.493613    0.314444    11.00000    0.02773    0.03822 =
         0.06652   -0.02713    0.00351   -0.01248
C34   1    0.541547    0.527031    0.260722    11.00000    0.03291    0.03060 =
         0.04748   -0.02127    0.00457   -0.01171
C35   1    0.335726    0.607523    0.128469    11.00000    0.03503    0.03216 =
         0.03837   -0.01414    0.00321   -0.01793
C36   1    0.324119    0.716957    0.100444    11.00000    0.04375    0.03501 =
         0.04218   -0.01380    0.00446   -0.02198
C37   1    0.332187    0.780160    0.014943    11.00000    0.05456    0.04327 =
         0.05187   -0.00354   -0.00044   -0.03082
C38   1    0.352147    0.734879   -0.048401    11.00000    0.06104    0.07151 =
         0.03718   -0.00779    0.00507   -0.04217
C39   1    0.362456    0.628264   -0.024998    11.00000    0.05708    0.07138 =
         0.03966   -0.02515    0.00822   -0.03650
C40   1    0.353956    0.567033    0.061265    11.00000    0.04940    0.04580 =
         0.04236   -0.02128    0.00731   -0.02637
C41   1    0.210938    0.609493    0.268890    11.00000    0.03259    0.02275 =
         0.03195   -0.00695   -0.00066   -0.01261
C42   1    0.107979    0.617217    0.243170    11.00000    0.03842    0.03647 =
         0.03636   -0.01172   -0.00378   -0.01646
C43   1    0.002529    0.674846    0.269913    11.00000    0.03066    0.05467 =
         0.04629   -0.01368   -0.00498   -0.01574
C44   1   -0.004034    0.728926    0.324299    11.00000    0.03098    0.04966 =
         0.04957   -0.01784    0.00350   -0.00586
C45   1    0.094601    0.725882    0.351022    11.00000    0.04160    0.03606 =
         0.04114   -0.01831    0.00318   -0.01015
C46   1    0.198571    0.666725    0.323604    11.00000    0.03296    0.02373 =
         0.03902   -0.01021   -0.00096   -0.01215
F1    5    0.367374    0.416448    0.418136    11.00000    0.04288    0.03715 =
         0.04311   -0.00705   -0.00255   -0.02203
F2    5    0.548301    0.348464    0.522290    11.00000    0.06174    0.05427 =
         0.04793   -0.00579   -0.01781   -0.02454
F3    5    0.729166    0.400136    0.454646    11.00000    0.04566    0.06934 =
         0.07978   -0.01862   -0.02477   -0.02027
F4    5    0.723760    0.520459    0.280603    11.00000    0.03051    0.06380 =
         0.08376   -0.03066    0.00593   -0.02204
F5    5    0.547992    0.585033    0.175609    11.00000    0.04129    0.05727 =
         0.04959   -0.02212    0.01103   -0.02749
F6    5    0.309461    0.764315    0.160701    11.00000    0.07154    0.03288 =
         0.05331   -0.01820    0.00971   -0.03118
F7    5    0.322417    0.884957   -0.006215    11.00000    0.09995    0.04873 =
         0.06731    0.00247   -0.00013   -0.05000
F8    5    0.362429    0.794193   -0.132100    11.00000    0.10613    0.10297 =
         0.04111   -0.00283    0.00864   -0.07114
F9    5    0.382689    0.581771   -0.086210    11.00000    0.09645    0.10373 =
         0.04682   -0.04187    0.01881   -0.05604
F10   5    0.367698    0.462085    0.077218    11.00000    0.09176    0.05351 =
         0.05378   -0.03479    0.01739   -0.04054
F11   5    0.107687    0.568492    0.187467    11.00000    0.04574    0.05987 =
         0.05178   -0.02778   -0.00737   -0.02287
F12   5   -0.093494    0.678822    0.241541    11.00000    0.03275    0.09727 =
         0.07388   -0.03425   -0.00738   -0.02300
F13   5   -0.106028    0.786806    0.350408    11.00000    0.03501    0.08485 =
         0.07424   -0.03935    0.00927   -0.00516
F14   5    0.089107    0.780216    0.403655    11.00000    0.05226    0.05641 =
         0.06669   -0.04267    0.00529   -0.00856
F15   5    0.290969    0.668614    0.352515    11.00000    0.03781    0.03285 =
         0.05435   -0.02495   -0.00003   -0.01534

PART   -1
C1S   1    0.095277    1.012445   -0.156607    10.50000    0.07239    0.08222 =
         0.13455   -0.00568    0.00555   -0.02437
AFIX  33
H1S1  2    0.112766    0.944778   -0.168355    10.50000   -1.50000
H1S2  2    0.040067    1.077504   -0.201989    10.50000   -1.50000
H1S3  2    0.165920    1.022547   -0.157016    10.50000   -1.50000
AFIX   9
C2S   1    0.046732    1.001394   -0.071758    10.50000    0.07378    0.05381 =
         0.13580    0.03070   -0.05308   -0.03979
C3S   1    0.015189    1.085441   -0.040588    10.50000    0.12497    0.05083 =
         0.23068    0.01738   -0.11216   -0.04486
AFIX  43
H3S   2    0.025869    1.151449   -0.074451    10.50000   -1.20000
AFIX   5
C4S   1   -0.031698    1.074652    0.039235    10.50000    0.12278    0.06241 =
         0.27238   -0.07426   -0.13192    0.01849
AFIX  43
H4S   2   -0.053653    1.133152    0.060929    10.50000   -1.20000
AFIX   5
C5S   1   -0.047040    0.979813    0.087889    10.50000    0.07925    0.10616 =
         0.11993   -0.06870   -0.03984    0.00735
AFIX  43
H5S   2   -0.079670    0.972302    0.143447    10.50000   -1.20000
AFIX   5
C6S   1   -0.015500    0.895765    0.056718    10.50000    0.06715    0.06152 =
         0.07530   -0.01947   -0.02394   -0.01387
AFIX  43
H6S   2   -0.026181    0.829758    0.090580    10.50000   -1.20000
AFIX   5
C7S   1    0.031386    0.906553   -0.023104    10.50000    0.07522    0.04936 =
         0.06404    0.00671   -0.02751   -0.03464
AFIX  43
H7S   2    0.053339    0.848054   -0.044799    10.50000   -1.20000
AFIX   0
SAME C1S > C7S
C1T   1    0.095897    0.382913    0.417148    10.50000    0.47632    0.10014 =
         0.07991   -0.06310    0.12715   -0.16681
AFIX  33
H1T1  2    0.036414    0.381351    0.386548    10.50000   -1.50000
H1T2  2    0.144838    0.411637    0.374191    10.50000   -1.50000
H1T3  2    0.142636    0.306989    0.457199    10.50000   -1.50000
AFIX   0
C2T   1    0.042099    0.455389    0.466951    10.50000    0.14535    0.05821 =
         0.04205   -0.01411    0.01868   -0.06174
C3T   1    0.097466    0.477516    0.517110    10.50000    0.02620    0.06370 =
         0.06599   -0.00949    0.00588   -0.01960
AFIX  43
H3T   2    0.178917    0.445503    0.522228    10.50000   -1.20000
AFIX   0
C4T   1    0.030474    0.550371    0.562387    10.50000    0.10810    0.06287 =
         0.08751   -0.01643    0.01004   -0.03895
AFIX  43
H4T   2    0.066731    0.568459    0.597505    10.50000   -1.20000
AFIX   0
C5T   1   -0.083639    0.592336    0.554371    10.50000    0.26497    0.05524 =
         0.08300   -0.02856    0.09459   -0.03729
AFIX  43
H5T   2   -0.129933    0.639172    0.585011    10.50000   -1.20000
AFIX   0
C6T   1   -0.132067    0.567575    0.502569    10.50000    0.04533    0.10678 =
         0.15295    0.06668    0.03689    0.00274
AFIX  43
H6T   2   -0.213503    0.599117    0.497488    10.50000   -1.20000
AFIX   0
C7T   1   -0.075709    0.503051    0.458232    10.50000    0.07317    0.07217 =
         0.10896    0.01765    0.00150   -0.03979
AFIX  43
H7T   2   -0.114929    0.489789    0.421461    10.50000   -1.20000
AFIX   0
HKLF    4


REM  p1 in P1                    New: P-1
REM R1 =  0.0253 for   10407 Fo > 4sig(Fo)  and  0.0255 for all   10499 data
REM    718 parameters refined using     15 restraints

END

WGHT      0.0278      3.5290

REM Highest difference peak  0.811,  deepest hole -1.427,  1-sigma level  0.069
Q1    1   0.1763  0.3041 -0.0420  11.00000  0.05    0.81
Q2    1   0.3086  0.2056  0.3100  11.00000  0.05    0.78
Q3    1  -0.0826  0.1322  0.2440  11.00000  0.05    0.62
Q4    1   0.3432 -0.0800  0.5449  11.00000  0.05    0.62
Q5    1  -0.1160  0.3176  0.2601  11.00000  0.05    0.61
Q6    1   0.1051 -0.0546  0.5287  11.00000  0.05    0.55
Q7    1   0.0429  0.4014 -0.0437  11.00000  0.05    0.52
Q8    1   0.3014  0.8575 -0.1270  11.00000  0.05    0.49
Q9    1   0.0578  0.2759  0.1011  11.00000  0.05    0.49
Q10   1   0.5206 -0.1440  0.4697  11.00000  0.05    0.47
Q11   1   0.2909  0.2252  0.1793  11.00000  0.05    0.44
Q12   1  -0.0163  0.4211  0.3812  11.00000  0.05    0.44
Q13   1  -0.0182  0.2756  0.1927  11.00000  0.05    0.44
Q14   1   0.3273  0.6514 -0.1048  11.00000  0.05    0.40
Q15   1   0.4369 -0.0895  0.5188  11.00000  0.05    0.40
Q16   1   0.2703 -0.0354  0.4587  11.00000  0.05    0.39
Q17   1   0.3685  0.1207  0.0385  11.00000  0.05    0.38
Q18   1   0.2132 -0.1174  0.5943  11.00000  0.05    0.37
Q19   1   0.4430  0.1727  0.0486  11.00000  0.05    0.36
Q20   1   0.1177  0.1323  0.4613  11.00000  0.05    0.36
;
_shelx_res_checksum   22806

_shelx_hkl_file
;
 -16  -9  -4 631.526 78.2270  92
 -16  -9  -3 9014.86 272.591  92
 -16  -9  -2 3941.62 178.925  92
 -16  -9  -1 6038.39 196.190  51
 -16  -9  -1 6200.82 213.097  92
 -16  -8  -4 7371.03 218.447  85
 -16  -8  -3 337.509 58.2457  85
 -16  -8  -3 331.149 64.4156  92
 -16  -8  -2 4042.37 168.897  85
 -16  -8  -2 4265.22 194.832  92
 -16  -8  -1 1266.61 93.5673  85
 -16  -8  -1 1254.87 104.652  92
 -16  -8   0 4947.15 188.431  92
 -16  -7  -5 8939.17 238.206  85
 -16  -7  -4 291.577 59.1042  85
 -16  -7  -3 6679.62 233.033  85
 -16  -7  -3 6774.52 233.991  92
 -16  -7  -2 726.978 83.6231  85
 -16  -7  -2 848.970 89.8741  92
 -16  -7  -1 5074.10 202.268  85
 -16  -7  -1 4687.78 189.789  92
 -16  -7   0 594.078 74.9066  85
 -16  -7   0 571.608 69.2753  92
 -16  -6  -4 8322.30 241.962  85
 -16  -6  -3 86.3535 42.1414  85
 -16  -6  -3 15.6159 33.9903  92
 -16  -6  -2 9021.73 271.626  85
 -16  -6  -2 8567.73 230.999  92
 -16  -6  -1 71.9818 45.9996  85
 -16  -6   0 9719.23 271.912  85
 -16  -6   1 387.700 58.9303  85
 -16  -5  -2 99.1745 40.9181  85
 -16  -5  -1 9632.18 256.334  85
 -16  -5   0 233.847 51.6844  85
 -15 -12  -4 11677.3 291.390  51
 -15 -12  -3 81.0615 44.8460  51
 -15 -12  -2 19903.9 369.963  51
 -15 -12  -1 447.823 62.8555  51
 -15 -11  -5 13544.6 324.364  47
 -15 -11  -5 13614.0 371.142  92
 -15 -11  -4 1598.38 117.394  47
 -15 -11  -4 1718.43 138.798  92
 -15 -11  -3 16048.5 352.702  47
 -15 -11  -3 16834.5 416.063  92
 -15 -11  -2 861.598 103.272  51
 -15 -11  -2 809.300 97.5208  92
 -15 -11  -1 16529.2 396.168  51
 -15 -11  -1 15984.9 382.206  92
 -15 -11   0 536.920 78.6506  51
 -15 -11   0 467.731 69.9491  92
 -15 -11   1 15437.7 327.894  51
 -15 -10  -7 7435.92 270.263  47
 -15 -10  -6 4582.50 169.418  85
 -15 -10  -6 5331.30 244.196  47
 -15 -10  -5 5506.17 196.177  85
 -15 -10  -5 5763.29 260.540  47
 -15 -10  -4 11222.2 284.541  85
 -15 -10  -4 12281.8 385.969  47
 -15 -10  -3 4771.10 190.311  85
 -15 -10  -3 4809.20 242.860  47
 -15 -10  -3 5180.87 262.910  92
 -15 -10  -2 9171.34 255.492  85
 -15 -10  -2 9822.34 339.648  47
 -15 -10  -2 9989.10 357.714  92
 -15 -10  -1 953.737 81.9040  85
 -15 -10  -1 755.311 97.1524  47
 -15 -10  -1 990.771 117.121  92
 -15 -10   0 8230.08 299.433  51
 -15 -10   0 8243.24 303.030  92
 -15 -10   1-8.05881 47.7675  51
 -15 -10   1 133.421 54.8457  92
 -15 -10   2 9057.73 265.532  51
 -15 -10   2 8890.63 268.631  92
 -15  -9  -8 10661.7 265.975  85
 -15  -9  -7 1805.12 127.247  85
 -15  -9  -6 9722.42 315.634  85
 -15  -9  -6 9996.18 359.802  47
 -15  -9  -5 2825.46 180.035  85
 -15  -9  -5 2847.55 202.271  47
 -15  -9  -4 5865.54 265.184  85
 -15  -9  -4 6092.05 294.688  47
 -15  -9  -3 5348.98 255.606  85
 -15  -9  -3 5482.18 281.031  47
 -15  -9  -2 6718.88 283.755  85
 -15  -9  -2 6467.06 301.836  47
 -15  -9  -1 5041.84 241.605  85
 -15  -9  -1 5352.78 270.978  47
 -15  -9  -1 5007.15 271.384  92
 -15  -9   0 6116.55 254.344  85
 -15  -9   0 6280.63 282.567  47
 -15  -9   0 6598.83 298.589  92
 -15  -9   1 7067.54 252.777  85
 -15  -9   1 7770.21 293.961  51
 -15  -9   1 7335.41 299.815  92
 -15  -9   2 1163.87 95.6344  85
 -15  -9   2 1146.86 117.734  92
 -15  -9   2 1356.08 117.775  51
 -15  -9   3 2188.91 140.318  92
 -15  -9   3 2399.47 135.710  51
 -15  -8  -6 959.492 101.783  44
 -15  -8  -5 11168.8 403.207  47
 -15  -8  -5 11434.6 388.090  85
 -15  -8  -5 10281.6 331.898  44
 -15  -8  -4 4325.00 258.187  47
 -15  -8  -4 4219.17 242.794  85
 -15  -8  -4 4149.55 218.391  44
 -15  -8  -3 7322.60 334.464  47
 -15  -8  -3 7224.66 319.174  85
 -15  -8  -3 6881.92 283.385  44
 -15  -8  -2 3135.91 212.654  85
 -15  -8  -2 3478.87 234.838  47
 -15  -8  -1 6227.97 295.506  85
 -15  -8  -1 6326.18 308.746  47
 -15  -8  -1 6628.06 321.144  92
 -15  -8   0 5832.61 276.926  85
 -15  -8   0 6152.85 293.754  47
 -15  -8   0 6367.20 308.273  92
 -15  -8   1 4908.05 244.307  85
 -15  -8   1 5126.61 259.585  47
 -15  -8   1 4957.97 263.138  92
 -15  -8   2 4779.66 228.750  85
 -15  -8   2 5311.48 233.634  51
 -15  -8   2 4797.04 243.255  92
 -15  -8   3 7708.77 262.198  85
 -15  -8   3 7688.49 252.286  51
 -15  -8   3 8204.60 289.476  92
 -15  -8   4 6099.52 220.932  92
 -15  -8   4 5982.78 193.242  85
 -15  -7  -7 2090.50 146.665  44
 -15  -7  -6 8248.94 306.798  44
 -15  -7  -5 1221.81 131.615  44
 -15  -7  -4 6233.37 309.550  47
 -15  -7  -4 6417.07 309.331  85
 -15  -7  -4 5768.13 281.273  44
 -15  -7  -3 3067.55 222.311  47
 -15  -7  -3 2847.23 215.722  85
 -15  -7  -3 2763.26 201.486  44
 -15  -7  -2 11687.0 426.799  47
 -15  -7  -2 11705.1 426.988  85
 -15  -7  -2 11088.0 393.125  44
 -15  -7  -1 3368.36 233.434  85
 -15  -7  -1 3231.07 226.270  47
 -15  -7   0 6962.80 320.466  85
 -15  -7   0 7081.04 325.354  47
 -15  -7   0 7818.53 343.597  92
 -15  -7   1 4786.87 258.857  85
 -15  -7   1 5174.36 268.940  47
 -15  -7   1 4781.36 261.295  92
 -15  -7   2 2732.60 189.477  85
 -15  -7   2 2751.59 170.750  51
 -15  -7   2 2841.15 193.403  92
 -15  -7   3 4132.32 215.807  85
 -15  -7   3 4232.66 188.608  51
 -15  -7   3 4046.76 210.706  92
 -15  -7   4 3182.14 171.743  85
 -15  -7   4 3193.75 170.846  92
 -15  -7   4 2948.28 126.715  51
 -15  -6  -6 252.493 52.0534  80
 -15  -6  -6 365.166 78.6378  44
 -15  -6  -5 15621.8 450.867  44
 -15  -6  -5 14095.4 312.191  80
 -15  -6  -4 837.187 85.9923  80
 -15  -6  -4 1049.73 130.022  47
 -15  -6  -4 994.445 127.100  44
 -15  -6  -3 14342.3 457.833  47
 -15  -6  -3 14825.8 479.107  85
 -15  -6  -3 13218.2 317.338  80
 -15  -6  -3 13769.3 447.353  44
 -15  -6  -2 2422.12 196.096  47
 -15  -6  -2 2181.19 195.830  85
 -15  -6  -2 2077.34 179.807  44
 -15  -6  -1 11441.8 408.869  47
 -15  -6  -1 12252.4 438.477  85
 -15  -6  -1 11565.3 408.944  44
 -15  -6   0 1568.74 161.313  85
 -15  -6   0 1581.70 156.600  47
 -15  -6   0 1741.12 165.332  92
 -15  -6   1 9340.30 369.643  85
 -15  -6   1 9411.63 357.466  47
 -15  -6   1 9285.25 352.434  92
 -15  -6   2 1614.37 155.224  85
 -15  -6   2 1786.61 133.673  51
 -15  -6   2 2060.70 166.429  47
 -15  -6   2 1710.55 152.367  92
 -15  -6   3 5612.93 260.213  85
 -15  -6   3 5298.52 192.214  51
 -15  -6   3 5691.56 245.797  92
 -15  -6   4 2313.30 156.828  85
 -15  -6   4 2351.73 143.863  92
 -15  -6   5 4116.93 182.286  85
 -15  -5  -6 12326.9 357.619  44
 -15  -5  -6 11470.3 288.275  80
 -15  -5  -5 421.547 68.1366  80
 -15  -5  -5 393.627 78.9851  44
 -15  -5  -5 406.452 74.7319  47
 -15  -5  -4 12384.5 407.873  44
 -15  -5  -4 12178.9 383.685  47
 -15  -5  -4 11691.5 336.350  80
 -15  -5  -3 167.786 59.6715  80
 -15  -5  -3 148.467 53.6168  47
 -15  -5  -3 20.1428 67.4453  85
 -15  -5  -3 85.4479 61.0284  44
 -15  -5  -2 17087.1 473.475  47
 -15  -5  -2 15553.4 398.481  80
 -15  -5  -2 16978.3 506.086  85
 -15  -5  -2 16097.6 480.482  44
 -15  -5  -1 1142.05 129.838  47
 -15  -5  -1 1273.47 151.468  85
 -15  -5  -1 1076.09 111.384  80
 -15  -5  -1 1200.62 139.541  44
 -15  -5   0 10582.8 309.896  80
 -15  -5   0 11355.2 411.180  85
 -15  -5   0 11202.0 373.331  92
 -15  -5   0 11356.7 383.439  47
 -15  -5   1 849.037 119.987  85
 -15  -5   1 868.192 113.795  92
 -15  -5   1 955.516 116.823  47
 -15  -5   1 790.677 84.7371  80
 -15  -5   2 12582.3 281.137  80
 -15  -5   2 14138.4 433.699  85
 -15  -5   2 13621.9 384.218  47
 -15  -5   2 12328.4 290.391  51
 -15  -5   2 13820.6 381.379  92
 -15  -5   3 1907.61 156.949  85
 -15  -5   3 1680.55 127.109  92
 -15  -5   4 5367.40 235.428  85
 -15  -5   4 4765.56 174.506  92
 -15  -5   5 1489.73 115.543  85
 -15  -4  -6 111.101 46.3686  80
 -15  -4  -5 7763.48 262.677  80
 -15  -4  -4 114.367 61.1558  80
 -15  -4  -4 141.736 59.3379  44
 -15  -4  -4 230.695 51.2494  47
 -15  -4  -3 9596.82 346.886  44
 -15  -4  -3 9665.33 295.956  47
 -15  -4  -3 9280.46 317.717  80
 -15  -4  -3 9935.93 357.118  85
 -15  -4  -2 228.560 68.4825  80
 -15  -4  -2 270.731 76.7643  44
 -15  -4  -2 263.730 81.0483  85
 -15  -4  -2 265.842 61.2326  47
 -15  -4  -1 8612.14 337.861  44
 -15  -4  -1 7852.09 281.088  47
 -15  -4  -1 8142.93 303.124  80
 -15  -4  -1 8252.48 335.762  85
 -15  -4   0 681.355 105.837  85
 -15  -4   0 465.955 76.1966  92
 -15  -4   0 600.580 86.3484  47
 -15  -4   0 548.203 88.4939  80
 -15  -4   1 10396.6 365.378  85
 -15  -4   1 9790.21 312.141  80
 -15  -4   1 9619.44 287.654  92
 -15  -4   1 9987.06 300.545  47
 -15  -4   2 44.3409 49.6149  80
 -15  -4   2 131.476 59.8878  85
 -15  -4   2 44.7753 42.0144  92
 -15  -4   3 6575.60 209.708  80
 -15  -4   3 6029.42 183.460  92
 -15  -4   4 538.032 84.9000  85
 -15  -4   5 9869.46 266.361  85
 -15  -3  -5 3487.20 163.961  80
 -15  -3  -5 3407.62 159.563  85
 -15  -3  -4 6020.10 234.788  85
 -15  -3  -4 5662.85 229.342  80
 -15  -3  -3 1211.92 115.720  80
 -15  -3  -3 1295.06 121.952  85
 -15  -3  -2 8352.52 291.978  44
 -15  -3  -2 7988.02 292.651  80
 -15  -3  -2 7817.00 289.146  85
 -15  -3  -1 909.100 108.014  44
 -15  -3  -1 993.817 113.990  85
 -15  -3  -1 947.764 111.720  80
 -15  -3   0 11655.2 358.695  85
 -15  -3   0 11432.6 351.957  80
 -15  -3   1 565.968 87.8859  85
 -15  -3   1 554.438 87.2593  80
 -15  -3   2 8461.16 291.555  85
 -15  -3   2 8675.56 284.083  80
 -15  -3   3 266.068 62.2331  85
 -15  -3   3 246.848 56.7949  80
 -15  -3   4 5865.19 205.983  85
 -15  -2  -4 4876.99 179.313  80
 -15  -2  -3 8322.79 259.183  80
 -15  -2  -2 5870.51 231.986  80
 -15  -2  -2 5333.71 182.585  85
 -15  -2  -1 5696.43 197.208  85
 -15  -2  -1 5802.83 236.630  80
 -15  -2   0 1501.36 105.893  85
 -15  -2   0 1574.49 128.647  80
 -15  -2   1 7181.28 259.426  80
 -15  -2   1 6951.23 215.322  85
 -15  -2   2 413.507 55.3892  85
 -15  -2   2 580.916 79.8358  80
 -15  -2   3 5201.28 196.841  80
 -15  -1  -1 1595.07 104.320  80
 -15  -1   0 4207.91 172.687  80
 -15  -1   1 1598.94 108.144  80
 -14 -13  -6 12588.1 266.141  51
 -14 -13  -5 556.427 65.9384  51
 -14 -13  -4 20839.3 384.778  51
 -14 -13  -3 2177.32 131.614  51
 -14 -13  -2 19922.0 376.254  51
 -14 -13  -1 4668.54 173.331  51
 -14 -13  -1 5011.66 211.656  46
 -14 -12  -5 14877.5 389.844  92
 -14 -12  -4 15.7267 54.7409  92
 -14 -12  -3 17789.5 435.867  92
 -14 -12  -2 621.221 89.7507  92
 -14 -12  -2 794.070 106.200  51
 -14 -12  -1 13412.9 352.158  92
 -14 -12  -1 13938.0 393.327  51
 -14 -12   0 48.7826 42.4780  92
 -14 -12   0 18.7831 49.0816  51
 -14 -12   1 12683.1 274.651  92
 -14 -12   1 13955.7 352.959  51
 -14 -12   2 2853.98 132.562  57
 -14 -12   2 2871.02 143.013  51
 -14 -11  -8 13361.7 374.214  47
 -14 -11  -7 543.478 89.3683  47
 -14 -11  -6 24247.7 556.961  47
 -14 -11  -5 1367.67 146.311  47
 -14 -11  -4 30385.7 639.231  47
 -14 -11  -4 31787.1 684.326  37
 -14 -11  -3-31.8929 75.3008  92
 -14 -11  -3-12.1599 57.8802  47
 -14 -11  -3-18.0788 55.8068  37
 -14 -11  -2 18026.4 512.294  92
 -14 -11  -2 17010.4 462.800  47
 -14 -11  -1 48.5933 59.8158  92
 -14 -11  -1 129.147 61.8411  47
 -14 -11   0 14908.4 438.770  92
 -14 -11   0 14553.6 443.151  51
 -14 -11   1 1496.16 142.532  92
 -14 -11   1 1536.40 145.020  51
 -14 -11   2 15056.1 388.076  92
 -14 -11   2 14798.4 398.640  51
 -14 -11   2 14372.0 322.557  46
 -14 -11   3 258.900 56.3922  92
 -14 -11   3 285.847 47.1254  57
 -14 -11   3 304.246 60.6619  51
 -14 -10  -7 9790.49 319.243  85
 -14 -10  -7 10234.0 394.004  37
 -14 -10  -6 5410.84 249.495  85
 -14 -10  -6 5458.47 303.129  37
 -14 -10  -5 19095.2 566.360  47
 -14 -10  -5 18890.3 478.832  85
 -14 -10  -5 19492.5 585.738  37
 -14 -10  -4 1581.82 170.337  47
 -14 -10  -4 1683.45 151.384  85
 -14 -10  -4 1343.68 167.709  37
 -14 -10  -3 17204.7 539.139  47
 -14 -10  -3 16663.2 460.808  85
 -14 -10  -3 17050.8 546.507  37
 -14 -10  -2 1641.43 171.939  47
 -14 -10  -2 1855.37 156.053  85
 -14 -10  -2 1709.50 178.455  37
 -14 -10  -1 15411.1 430.548  85
 -14 -10  -1 16413.4 533.716  92
 -14 -10  -1 16663.2 514.553  47
 -14 -10  -1 17591.9 534.993  37
 -14 -10   0 346.528 76.9097  85
 -14 -10   0 185.200 72.6043  47
 -14 -10   0 170.997 80.7847  92
 -14 -10   1 5166.43 222.596  85
 -14 -10   1 5552.13 290.298  51
 -14 -10   1 5615.45 296.275  92
 -14 -10   2 1301.62 103.500  85
 -14 -10   2 1386.89 147.789  92
 -14 -10   2 1421.93 145.890  51
 -14 -10   3 19651.6 478.006  92
 -14 -10   3 20709.4 485.489  51
 -14 -10   4-8.75988 47.3179  92
 -14 -10   4 79.4583 52.7066  51
 -14 -10   5 4618.28 168.735  51
 -14  -9  -9 11881.9 322.806  44
 -14  -9  -8 6497.46 260.805  44
 -14  -9  -7 11800.8 444.662  37
 -14  -9  -7 11300.5 360.944  44
 -14  -9  -6 9303.40 409.388  37
 -14  -9  -6 9268.38 342.592  44
 -14  -9  -5 7128.11 307.534  44
 -14  -9  -5 7657.19 380.933  37
 -14  -9  -4 4737.93 307.102  47
 -14  -9  -4 4504.45 275.416  85
 -14  -9  -4 4643.82 302.413  37
 -14  -9  -4 4488.99 249.187  44
 -14  -9  -3 2584.16 229.272  47
 -14  -9  -3 2506.96 207.866  85
 -14  -9  -3 2393.29 186.348  44
 -14  -9  -3 2597.55 225.612  37
 -14  -9  -2 15549.0 545.540  47
 -14  -9  -2 14897.4 494.604  85
 -14  -9  -2 15299.9 536.835  37
 -14  -9  -1 3390.32 258.200  47
 -14  -9  -1 3765.83 250.979  85
 -14  -9  -1 3618.12 261.156  37
 -14  -9   0 14049.6 468.239  85
 -14  -9   0 14883.8 531.989  92
 -14  -9   0 14272.1 504.559  47
 -14  -9   0 14101.4 487.193  37
 -14  -9   1 214.538 82.1276  85
 -14  -9   1 130.137 69.9374  47
 -14  -9   1 71.5311 69.8468  92
 -14  -9   2 9234.03 349.010  85
 -14  -9   2 10077.3 393.235  51
 -14  -9   2 9396.88 394.920  92
 -14  -9   3 44.3643 48.7581  85
 -14  -9   3 112.878 67.7983  51
 -14  -9   3 79.1954 66.1400  92
 -14  -9   4 6369.85 239.616  85
 -14  -9   4 6486.51 268.127  51
 -14  -9   4 6652.26 289.910  92
 -14  -9   5 93.2995 33.4640  85
 -14  -9   5 52.8662 48.3287  92
 -14  -9   5 65.6081 46.4256  51
 -14  -9   6 5930.72 197.744  92
 -14  -8 -10 7959.10 266.580  44
 -14  -8  -9 3093.61 194.600  44
 -14  -8  -8 7627.69 324.096  44
 -14  -8  -7 7666.87 345.497  44
 -14  -8  -6 9810.49 400.391  44
 -14  -8  -5 6510.41 337.082  44
 -14  -8  -5 7010.59 368.859  37
 -14  -8  -4 10473.0 451.640  37
 -14  -8  -4 10014.0 418.221  44
 -14  -8  -4 10409.9 769.916  31
 -14  -8  -3 4490.62 316.235  47
 -14  -8  -3 4240.08 291.403  85
 -14  -8  -3 4193.74 271.446  44
 -14  -8  -3 4547.03 523.716  31
 -14  -8  -3 4484.66 302.495  37
 -14  -8  -2 9400.50 451.468  47
 -14  -8  -2 9705.35 433.953  85
 -14  -8  -2 9993.43 751.382  31
 -14  -8  -2 9460.67 427.846  37
 -14  -8  -2 9310.83 403.989  44
 -14  -8  -1 7303.68 390.104  47
 -14  -8  -1 7030.45 367.386  85
 -14  -8  -1 7377.37 371.066  37
 -14  -8   0 3627.75 274.667  47
 -14  -8   0 3337.95 251.703  85
 -14  -8   0 3300.38 243.515  37
 -14  -8   1 6902.08 350.661  85
 -14  -8   1 7103.83 377.731  92
 -14  -8   1 7066.64 369.580  47
 -14  -8   1 7068.27 335.583  37
 -14  -8   2 2240.31 197.929  85
 -14  -8   2 1859.00 186.040  47
 -14  -8   2 1858.12 191.357  92
 -14  -8   3 14422.3 461.343  85
 -14  -8   3 15656.9 476.656  51
 -14  -8   3 15356.3 504.636  92
 -14  -8   4 1743.52 155.753  85
 -14  -8   4 1927.18 162.310  51
 -14  -8   4 2090.23 182.869  92
 -14  -8   5 8106.33 293.138  85
 -14  -8   5 8385.10 287.087  51
 -14  -8   5 8243.99 317.107  92
 -14  -8   6 188.290 51.8208  85
 -14  -8   6 275.697 68.5469  92
 -14  -8   6 60.4867 38.2284  51
 -14  -7 -10 131.366 53.5657  44
 -14  -7  -9 8202.70 331.265  44
 -14  -7  -8 1640.36 167.704  44
 -14  -7  -7 8076.85 371.713  44
 -14  -7  -6 3486.77 257.076  44
 -14  -7  -5 7719.58 381.963  44
 -14  -7  -4 10033.6 753.878  31
 -14  -7  -4 10052.0 437.648  37
 -14  -7  -4 9612.56 434.426  44
 -14  -7  -3 9983.17 759.473  31
 -14  -7  -3 9457.96 431.422  44
 -14  -7  -3 9805.33 433.758  37
 -14  -7  -2 16265.7 594.154  47
 -14  -7  -2 15643.5 570.397  85
 -14  -7  -2 16184.1 955.500  31
 -14  -7  -2 15600.0 552.435  44
 -14  -7  -2 16016.3 547.140  37
 -14  -7  -1 6787.58 385.943  47
 -14  -7  -1 7138.53 388.402  85
 -14  -7  -1 6169.05 347.531  44
 -14  -7  -1 6192.78 337.166  37
 -14  -7   0 10288.7 466.485  47
 -14  -7   0 10126.2 456.476  85
 -14  -7   0 9922.42 410.908  37
 -14  -7   1 9781.43 446.191  47
 -14  -7   1 10913.2 464.716  85
 -14  -7   1 9687.15 386.057  37
 -14  -7   2 11431.4 459.063  85
 -14  -7   2 11721.0 473.318  47
 -14  -7   2 11743.1 478.144  92
 -14  -7   3 3938.02 264.220  85
 -14  -7   3 3607.91 236.935  51
 -14  -7   3 3664.33 260.895  47
 -14  -7   3 3762.28 263.915  92
 -14  -7   4 7981.15 349.451  85
 -14  -7   4 7712.74 317.517  51
 -14  -7   4 7768.76 354.673  92
 -14  -7   5 1300.55 140.357  85
 -14  -7   5 1193.38 119.123  51
 -14  -7   5 1159.10 135.222  92
 -14  -7   6 6888.15 270.495  85
 -14  -7   6 6811.68 221.237  51
 -14  -7   6 7104.26 276.659  92
 -14  -7   7 809.133 83.3794  85
 -14  -7   7 778.350 82.6966  92
 -14  -6 -10 18566.3 430.921  44
 -14  -6 -10 15308.2 306.493  80
 -14  -6  -9 196.277 55.2530  80
 -14  -6  -9 275.575 73.5334  44
 -14  -6  -8 15218.3 482.885  44
 -14  -6  -8 14470.3 402.881  80
 -14  -6  -7-26.1041 50.7641  80
 -14  -6  -7 129.563 72.2007  44
 -14  -6  -6 21106.0 539.712  80
 -14  -6  -6 22008.0 635.859  44
 -14  -6  -5 1476.13 156.480  80
 -14  -6  -5 1601.36 183.385  44
 -14  -6  -4 22925.6 584.798  80
 -14  -6  -4 22765.4 626.817  37
 -14  -6  -4 23471.8 688.281  44
 -14  -6  -3 4795.69 271.522  80
 -14  -6  -3 5515.91 313.822  37
 -14  -6  -3 4896.07 509.563  31
 -14  -6  -3 5368.79 337.435  44
 -14  -6  -2 10255.5 382.146  80
 -14  -6  -2 9864.68 411.624  37
 -14  -6  -2 10386.0 739.290  31
 -14  -6  -2 10190.7 463.442  44
 -14  -6  -1 9222.20 448.193  47
 -14  -6  -1 8697.90 439.880  85
 -14  -6  -1 8407.16 340.224  80
 -14  -6  -1 8465.97 376.515  37
 -14  -6  -1 8582.99 422.579  44
 -14  -6  -1 8711.59 675.550  31
 -14  -6   0 4779.59 321.545  47
 -14  -6   0 4624.14 320.264  85
 -14  -6   0 4637.40 243.112  80
 -14  -6   0 4253.62 258.388  37
 -14  -6   0 4370.10 301.788  44
 -14  -6   1 12074.0 494.658  47
 -14  -6   1 12073.0 504.405  85
 -14  -6   1 11105.2 390.011  37
 -14  -6   2 4740.94 312.754  85
 -14  -6   2 4835.02 308.707  92
 -14  -6   2 4673.51 306.031  47
 -14  -6   2 4419.94 235.301  37
 -14  -6   3 8350.35 395.423  85
 -14  -6   3 8443.57 392.061  47
 -14  -6   3 8152.34 382.841  92
 -14  -6   4 2999.62 231.167  85
 -14  -6   4 2639.35 186.916  51
 -14  -6   4 2890.58 220.603  92
 -14  -6   5 6641.02 315.140  85
 -14  -6   5 6477.51 255.612  51
 -14  -6   5 6871.66 308.251  92
 -14  -6   6 2206.79 169.525  85
 -14  -6   6 1882.80 113.478  51
 -14  -6   6 2108.03 156.299  92
 -14  -6   7 5399.32 228.764  85
 -14  -6   7 5083.80 201.657  92
 -14  -5 -10 1117.72 90.6827  80
 -14  -5  -9 10254.3 351.123  44
 -14  -5  -9 9096.12 298.062  80
 -14  -5  -8 0.89599 57.0922  80
 -14  -5  -8 33.3152 56.4084  44
 -14  -5  -7 15317.2 363.772  45
 -14  -5  -7 16418.7 516.029  44
 -14  -5  -7 16247.2 475.452  80
 -14  -5  -6 1375.08 169.433  44
 -14  -5  -6 1476.14 124.137  45
 -14  -5  -6 1283.05 152.783  80
 -14  -5  -5 20701.7 629.619  44
 -14  -5  -5 20302.4 570.560  80
 -14  -5  -4 2557.21 235.826  44
 -14  -5  -4 2588.44 198.132  37
 -14  -5  -4 2237.26 202.788  80
 -14  -5  -3 15742.6 576.730  44
 -14  -5  -3 14637.1 462.933  37
 -14  -5  -3 15577.2 516.232  80
 -14  -5  -2 281.254 92.3453  80
 -14  -5  -2 330.405 84.6079  37
 -14  -5  -2 360.857 106.515  44
 -14  -5  -1 19150.4 625.280  47
 -14  -5  -1 19022.1 564.998  80
 -14  -5  -1 18913.1 636.519  44
 -14  -5  -1 17669.9 487.253  37
 -14  -5   0 1845.27 200.164  47
 -14  -5   0 1723.20 170.012  80
 -14  -5   0 1756.49 201.038  85
 -14  -5   0 1842.50 160.030  37
 -14  -5   0 1758.62 202.637  44
 -14  -5   1 16436.4 566.975  47
 -14  -5   1 17506.0 605.383  85
 -14  -5   1 16089.2 498.608  80
 -14  -5   1 16433.1 575.500  44
 -14  -5   2 6513.94 364.418  85
 -14  -5   2 6127.79 297.230  80
 -14  -5   2 6479.96 349.506  47
 -14  -5   2 6033.48 332.437  92
 -14  -5   3 8244.45 319.894  80
 -14  -5   3 8923.99 412.963  85
 -14  -5   3 8305.51 380.381  47
 -14  -5   3 8267.50 374.437  92
 -14  -5   4 4790.36 293.912  85
 -14  -5   4 4527.73 212.075  80
 -14  -5   4 4491.51 226.976  51
 -14  -5   4 4591.67 264.922  92
 -14  -5   5 4367.76 263.767  85
 -14  -5   5 4030.75 172.516  80
 -14  -5   5 3843.19 180.184  51
 -14  -5   5 4155.17 235.082  92
 -14  -5   6 5028.87 259.792  85
 -14  -5   6 4734.79 226.702  92
 -14  -5   7 1917.54 145.312  85
 -14  -5   7 1872.26 118.065  92
 -14  -5   8 5329.44 195.847  85
 -14  -4  -9 943.033 100.824  80
 -14  -4  -8 5911.48 274.467  44
 -14  -4  -8 5202.13 248.665  80
 -14  -4  -7 983.353 133.523  44
 -14  -4  -7 762.466 94.0160  45
 -14  -4  -7 1022.22 128.209  80
 -14  -4  -6 7717.65 355.984  44
 -14  -4  -6 6820.43 277.380  45
 -14  -4  -6 7291.66 333.640  80
 -14  -4  -5 84.1743 71.0736  80
 -14  -4  -5 66.6998 62.0900  44
 -14  -4  -5 164.663 69.1779  45
 -14  -4  -4 10273.2 444.405  44
 -14  -4  -4 9727.81 356.093  45
 -14  -4  -4 9797.88 413.448  80
 -14  -4  -3 307.256 107.128  80
 -14  -4  -3 352.623 107.550  44
 -14  -4  -2 19173.7 622.260  44
 -14  -4  -2 18817.9 585.146  47
 -14  -4  -2 19168.4 588.831  80
 -14  -4  -1 290.857 104.771  80
 -14  -4  -1 340.370 111.364  44
 -14  -4  -1 445.929 112.344  47
 -14  -4   0 16139.4 572.008  44
 -14  -4   0 15746.1 532.955  47
 -14  -4   0 16126.2 577.607  85
 -14  -4   0 15354.7 518.346  80
 -14  -4   1 1009.64 141.771  80
 -14  -4   1 1222.76 160.026  47
 -14  -4   1 964.472 157.773  85
 -14  -4   1 1205.74 164.694  44
 -14  -4   2 7932.65 395.852  85
 -14  -4   2 7354.09 345.123  80
 -14  -4   2 7327.92 346.362  92
 -14  -4   2 7521.55 357.357  47
 -14  -4   3 1158.62 163.637  85
 -14  -4   3 1030.99 133.351  92
 -14  -4   3 1402.54 157.169  47
 -14  -4   3 946.223 125.441  80
 -14  -4   4 13757.4 480.699  85
 -14  -4   4 13349.0 416.932  80
 -14  -4   4 12535.9 409.194  92
 -14  -4   5 1466.08 132.988  80
 -14  -4   5 1689.68 169.606  85
 -14  -4   5 1438.95 136.109  92
 -14  -4   6 3806.38 174.107  80
 -14  -4   6 4131.69 235.148  85
 -14  -4   6 3859.17 179.960  92
 -14  -4   7 1732.19 140.797  85
 -14  -4   8 4050.09 171.211  85
 -14  -3  -9 8491.01 238.563  80
 -14  -3  -8 3510.86 188.889  80
 -14  -3  -7 14787.0 411.638  44
 -14  -3  -7 13507.6 349.766  45
 -14  -3  -7 13700.3 406.484  80
 -14  -3  -6 454.611 100.087  80
 -14  -3  -6 236.341 66.8165  45
 -14  -3  -6 434.977 92.5042  44
 -14  -3  -5 14616.8 473.931  44
 -14  -3  -5 13747.4 419.451  45
 -14  -3  -5 14235.8 471.269  80
 -14  -3  -4 2968.08 209.697  45
 -14  -3  -4 3078.30 234.068  44
 -14  -3  -4 3114.89 237.232  80
 -14  -3  -3 10669.9 437.591  44
 -14  -3  -3 9584.46 375.512  45
 -14  -3  -3 9999.80 424.634  80
 -14  -3  -2 53.3453 76.0333  80
 -14  -3  -2 165.063 81.5892  44
 -14  -3  -2 146.784 70.4960  47
 -14  -3  -1 15758.4 544.871  44
 -14  -3  -1 15102.9 479.954  47
 -14  -3  -1 15502.3 530.804  80
 -14  -3   0 236.940 87.4789  80
 -14  -3   0 462.615 111.765  44
 -14  -3   0 325.465 109.002  85
 -14  -3   0 368.345 92.0421  47
 -14  -3   1 14317.4 514.895  44
 -14  -3   1 13935.4 453.711  47
 -14  -3   1 14669.3 518.266  85
 -14  -3   1 14285.2 499.517  80
 -14  -3   2 289.256 94.9783  85
 -14  -3   2 245.266 77.3140  92
 -14  -3   2 244.103 72.5155  47
 -14  -3   2 244.419 86.2935  80
 -14  -3   3 14314.8 473.976  80
 -14  -3   3 13524.1 474.652  85
 -14  -3   3 13522.4 418.020  47
 -14  -3   3 13510.4 395.845  92
 -14  -3   4 1174.11 145.148  85
 -14  -3   4 1144.71 137.998  80
 -14  -3   4 1035.87 105.730  92
 -14  -3   5 9403.66 340.777  80
 -14  -3   5 9241.18 355.936  85
 -14  -3   6 2132.79 163.013  85
 -14  -3   6 1933.31 144.784  80
 -14  -3   7 4458.58 205.857  85
 -14  -3   7 4231.55 172.856  80
 -14  -2  -8 6445.04 209.317  80
 -14  -2  -7 1694.84 134.021  80
 -14  -2  -6 9336.79 299.731  45
 -14  -2  -6 9512.38 334.561  80
 -14  -2  -5 3149.37 196.818  44
 -14  -2  -5 3088.55 194.072  45
 -14  -2  -5 2957.84 208.088  80
 -14  -2  -4 21980.9 535.335  45
 -14  -2  -4 23556.3 560.481  44
 -14  -2  -4 22688.9 586.654  80
 -14  -2  -3 900.033 133.800  80
 -14  -2  -3 770.394 116.114  45
 -14  -2  -3 888.765 120.536  44
 -14  -2  -3 704.479 87.2080  47
 -14  -2  -2 14533.4 474.283  44
 -14  -2  -2 13564.3 353.598  47
 -14  -2  -2 14656.3 498.092  80
 -14  -2  -1 341.982 99.5022  80
 -14  -2  -1 272.645 84.9794  44
 -14  -2  -1 330.788 95.1711  85
 -14  -2  -1 77.0921 43.8853  47
 -14  -2   0 7422.73 348.577  44
 -14  -2   0 6531.97 254.135  47
 -14  -2   0 7395.77 360.536  80
 -14  -2   0 7144.53 336.827  85
 -14  -2   1 256.685 92.9179  80
 -14  -2   1 290.412 85.9472  44
 -14  -2   1 303.193 88.3697  85
 -14  -2   1 221.774 49.3820  47
 -14  -2   2 5231.60 297.370  80
 -14  -2   2 5517.47 291.245  85
 -14  -2   2 4786.09 209.963  47
 -14  -2   3 600.658 109.247  80
 -14  -2   3 686.281 115.890  85
 -14  -2   4 5046.14 269.134  80
 -14  -2   4 5380.99 266.574  85
 -14  -2   5 61.7138 52.9750  80
 -14  -2   5 212.170 67.2977  85
 -14  -2   6 3178.29 187.205  80
 -14  -2   6 3241.60 179.078  85
 -14  -2   7 451.380 70.4119  80
 -14  -2   7 360.962 55.2525  85
 -14  -1  -6 3061.37 166.136  80
 -14  -1  -5 1986.15 137.554  45
 -14  -1  -5 2000.12 150.847  80
 -14  -1  -4 2730.08 189.741  80
 -14  -1  -3 1853.53 138.161  44
 -14  -1  -3 1694.72 135.470  85
 -14  -1  -3 1782.81 163.216  80
 -14  -1  -2 842.485 121.800  80
 -14  -1  -2 850.393 100.018  44
 -14  -1  -2 811.972 103.120  85
 -14  -1  -1 9353.02 334.348  44
 -14  -1  -1 9617.98 385.275  80
 -14  -1  -1 9483.53 334.552  85
 -14  -1   0 2312.27 172.547  44
 -14  -1   0 2254.68 170.605  85
 -14  -1   0 2540.95 204.680  80
 -14  -1   1 7958.62 309.277  85
 -14  -1   1 8277.15 359.774  80
 -14  -1   2 1905.53 153.451  85
 -14  -1   2 1848.95 175.166  80
 -14  -1   3 10190.0 326.591  85
 -14  -1   3 10266.8 384.995  80
 -14  -1   4 972.226 123.355  80
 -14  -1   4 994.779 101.363  85
 -14  -1   5 8202.59 243.916  85
 -14  -1   5 9292.20 329.967  80
 -14  -1   6 108.495 47.6447  80
 -14  -1   7 5727.12 210.025  80
 -14   0  -4 2141.89 139.076  80
 -14   0  -3 2883.32 174.892  80
 -14   0  -2 753.617 101.853  80
 -14   0  -1 2591.56 180.353  80
 -14   0   0 5331.14 261.682  80
 -14   0   1 400.875 86.3105  80
 -14   0   2 7391.28 306.481  80
 -14   0   3 219.761 71.0354  80
 -14   0   4 5652.60 250.920  80
 -14   0   5 150.543 57.1572  80
 -14   0   6 4815.39 200.201  80
 -14   1  -2 3909.69 158.916  80
 -14   1  -1 4094.21 180.798  80
 -14   1   0 3601.55 177.988  80
 -14   1   1 2463.42 153.846  80
 -14   1   2 3559.62 181.989  80
 -14   1   3 1747.15 127.070  80
 -14   1   4 3069.18 157.099  80
 -14   1   5 3976.61 162.518  80
 -13 -15  -3 4539.25 173.046  57
 -13 -15  -2 11551.6 259.937  57
 -13 -14  -2 7547.94 288.623  46
 -13 -14  -1 6133.58 243.730  46
 -13 -14   0 4605.43 199.252  57
 -13 -14   1 10771.3 253.582  57
 -13 -13  -4 10143.2 329.768  51
 -13 -13  -3 22482.6 496.727  51
 -13 -13  -2 12219.7 369.646  51
 -13 -13  -1 17523.9 429.590  51
 -13 -13   0 14547.8 371.793  51
 -13 -13   0 14781.8 419.865  46
 -13 -13   1 6557.94 231.392  51
 -13 -13   1 6938.27 263.234  46
 -13 -13   2 7670.70 212.262  51
 -13 -13   2 8118.93 254.984  57
 -13 -12  -7 2041.98 170.719  37
 -13 -12  -6 23276.0 576.803  37
 -13 -12  -5 883.811 130.036  37
 -13 -12  -4 21204.7 544.795  92
 -13 -12  -4 20717.9 569.056  37
 -13 -12  -3 2863.01 208.472  92
 -13 -12  -3 2897.92 218.832  37
 -13 -12  -2 14891.0 453.579  92
 -13 -12  -1 3513.52 218.420  92
 -13 -12  -1 3948.18 244.733  51
 -13 -12   0 12762.8 390.883  92
 -13 -12   0 12482.8 420.040  51
 -13 -12   1 3134.50 184.801  92
 -13 -12   1 3185.44 208.034  51
 -13 -12   2 10212.6 292.495  92
 -13 -12   2 10709.0 347.662  51
 -13 -12   2 10614.1 343.231  46
 -13 -12   3 8318.81 278.552  51
 -13 -12   3 8324.58 268.299  57
 -13 -12   4 7469.70 221.638  51
 -13 -11  -9 20697.0 532.728  37
 -13 -11  -8 393.444 90.2334  37
 -13 -11  -7 40260.7 847.053  37
 -13 -11  -6 216.107 148.024  31
 -13 -11  -6 397.645 99.7619  37
 -13 -11  -5 33031.4 745.007  47
 -13 -11  -5 32818.2 800.672  37
 -13 -11  -5 32490.7 1264.75  31
 -13 -11  -4 184.128 66.8674  47
 -13 -11  -4 399.424 103.439  37
 -13 -11  -3 38149.5 800.644  47
 -13 -11  -3 38078.4 865.343  37
 -13 -11  -2 92.5012 69.8355  92
 -13 -11  -2 31.8004 62.2250  47
 -13 -11  -2 136.133 72.2762  37
 -13 -11  -1 20423.4 600.778  92
 -13 -11  -1 19847.8 554.825  47
 -13 -11  -1 20155.8 617.397  37
 -13 -11   0 2165.36 200.324  92
 -13 -11   0 2284.53 203.115  51
 -13 -11   1 15354.5 492.337  92
 -13 -11   1 15385.6 506.452  51
 -13 -11   2 3783.77 235.389  92
 -13 -11   2 3909.80 249.347  51
 -13 -11   3 6638.51 287.817  92
 -13 -11   3 6530.53 297.925  51
 -13 -11   3 6572.51 266.653  46
 -13 -11   4 4043.69 199.944  92
 -13 -11   4 3948.33 181.994  57
 -13 -11   4 4163.33 215.208  51
 -13 -11   5 4604.99 171.391  92
 -13 -11   5 4810.29 201.718  51
 -13 -10  -8 13676.7 820.315  31
 -13 -10  -7 3423.42 439.903  31
 -13 -10  -6 22770.0 1159.22  31
 -13 -10  -6 22575.0 692.046  37
 -13 -10  -5 150.907 120.326  28
 -13 -10  -5 34.2403 130.253  31
 -13 -10  -5 305.131 108.980  37
 -13 -10  -5 323.100 80.6535  85
 -13 -10  -4 23620.0 719.349  37
 -13 -10  -4 23845.8 1240.11  31
 -13 -10  -4 24508.5 618.091  85
 -13 -10  -4 25291.1 1276.35  28
 -13 -10  -4 24148.3 704.999  47
 -13 -10  -3 1969.48 215.369  37
 -13 -10  -3 1809.38 177.154  85
 -13 -10  -3 1788.64 340.170  28
 -13 -10  -3 1898.88 359.056  31
 -13 -10  -3 2001.37 209.762  47
 -13 -10  -2 14593.0 559.116  37
 -13 -10  -2 14480.2 473.860  85
 -13 -10  -2 14595.6 927.958  28
 -13 -10  -2 14368.3 539.240  47
 -13 -10  -1 1231.59 172.235  37
 -13 -10  -1 1003.06 129.015  85
 -13 -10  -1 1391.94 287.727  28
 -13 -10  -1 1368.58 172.181  47
 -13 -10   0 9902.81 449.955  37
 -13 -10   0 9798.79 380.747  85
 -13 -10   0 9270.96 418.998  47
 -13 -10   0 10030.5 453.259  92
 -13 -10   1 1851.56 163.231  85
 -13 -10   1 1810.99 185.726  47
 -13 -10   1 1811.21 200.522  92
 -13 -10   2 7932.93 312.582  85
 -13 -10   2 8668.15 396.817  51
 -13 -10   2 8655.57 400.548  92
 -13 -10   3 7259.54 272.704  85
 -13 -10   3 7439.68 352.923  92
 -13 -10   3 7919.24 362.369  51
 -13 -10   4 15643.9 368.163  46
 -13 -10   4 15712.1 344.248  85
 -13 -10   4 16616.1 487.744  92
 -13 -10   5 1847.29 152.569  92
 -13 -10   5 2047.94 116.299  57
 -13 -10   5 2051.45 159.909  51
 -13 -10   6 3669.22 179.887  92
 -13 -10   6 3684.87 180.323  51
 -13  -9 -10 12228.5 375.194  44
 -13  -9  -9 15302.9 462.629  44
 -13  -9  -8 5037.43 551.257  31
 -13  -9  -8 4716.43 273.338  44
 -13  -9  -7 9324.48 762.866  31
 -13  -9  -7 9634.53 400.329  44
 -13  -9  -6 8732.22 384.424  44
 -13  -9  -6 8523.74 770.834  31
 -13  -9  -5 9192.73 804.155  31
 -13  -9  -5 8821.50 390.410  44
 -13  -9  -4 11351.7 439.649  44
 -13  -9  -4 11434.4 518.143  37
 -13  -9  -4 10625.6 870.086  31
 -13  -9  -3 10713.0 850.272  28
 -13  -9  -3 11707.7 911.599  31
 -13  -9  -3 11661.8 443.957  44
 -13  -9  -3 11657.9 523.550  37
 -13  -9  -3 11615.6 474.318  85
 -13  -9  -2 2864.28 222.690  44
 -13  -9  -2 2595.47 250.143  37
 -13  -9  -2 2774.79 238.594  85
 -13  -9  -2 2402.74 419.995  31
 -13  -9  -2 2496.73 398.334  28
 -13  -9  -2 2601.58 251.659  47
 -13  -9  -1 25415.1 757.640  37
 -13  -9  -1 25052.5 693.218  85
 -13  -9  -1 24718.0 1202.70  28
 -13  -9  -1 25224.2 756.912  47
 -13  -9   0 222.944 97.9078  37
 -13  -9   0 148.611 87.5622  85
 -13  -9   0 53.7980 82.9959  47
 -13  -9   1 18995.0 629.025  37
 -13  -9   1 19225.3 590.563  85
 -13  -9   1 18863.2 626.219  47
 -13  -9   1 19970.6 665.166  92
 -13  -9   2 113.454 68.2701  85
 -13  -9   2 183.666 94.0201  47
 -13  -9   2-5.00336 82.1258  92
 -13  -9   3 10141.1 402.178  85
 -13  -9   3 10765.2 462.986  92
 -13  -9   3 11170.0 453.293  51
 -13  -9   4 967.621 106.293  46
 -13  -9   4 830.897 137.344  92
 -13  -9   4 1047.09 147.424  51
 -13  -9   4 871.739 119.731  85
 -13  -9   5 9684.37 388.649  92
 -13  -9   5 10277.4 380.594  51
 -13  -9   5 9584.59 334.702  85
 -13  -9   6 36.3871 55.0425  92
 -13  -9   6 78.6034 60.3069  51
 -13  -9   6 133.165 54.2837  85
 -13  -9   7 5652.27 210.614  51
 -13  -9   7 5173.59 218.189  92
 -13  -8  -9 5019.33 525.276  31
 -13  -8  -8 16283.8 1010.17  31
 -13  -8  -7 9152.15 791.876  31
 -13  -8  -7 8488.51 410.088  44
 -13  -8  -6 26153.2 1358.43  31
 -13  -8  -6 25497.0 721.168  44
 -13  -8  -5 1758.33 348.749  31
 -13  -8  -5 1924.43 208.489  44
 -13  -8  -4 27989.3 1351.32  18
 -13  -8  -4 28149.4 1432.13  31
 -13  -8  -4 27451.8 756.130  44
 -13  -8  -3 11744.5 878.704  18
 -13  -8  -3 11910.2 495.546  44
 -13  -8  -3 12091.5 543.325  37
 -13  -8  -3 11185.7 909.019  31
 -13  -8  -2 18562.8 1090.56  28
 -13  -8  -2 16881.6 634.861  37
 -13  -8  -2 17556.0 1137.01  31
 -13  -8  -2 16909.4 585.214  44
 -13  -8  -1 1302.38 190.999  37
 -13  -8  -1 1198.71 171.249  44
 -13  -8  -1 1535.56 199.247  85
 -13  -8  -1 1118.58 305.409  31
 -13  -8  -1 1103.79 246.767  28
 -13  -8  -1 1182.70 185.807  47
 -13  -8   0 15587.2 594.604  37
 -13  -8   0 15660.9 585.264  85
 -13  -8   0 14638.7 880.735  28
 -13  -8   0 15932.8 624.455  47
 -13  -8   1 914.445 153.385  37
 -13  -8   1 1050.53 166.652  85
 -13  -8   1 577.821 148.216  28
 -13  -8   1 978.088 168.815  47
 -13  -8   2 20417.8 645.544  37
 -13  -8   2 20594.1 649.251  85
 -13  -8   2 19807.9 666.720  47
 -13  -8   2 20897.1 693.203  92
 -13  -8   3 277.923 106.821  85
 -13  -8   3 148.877 83.8829  47
 -13  -8   3 274.858 112.718  92
 -13  -8   4 21679.1 616.754  85
 -13  -8   4 22236.4 629.246  51
 -13  -8   4 22773.9 671.968  92
 -13  -8   5 17.7078 66.5067  85
 -13  -8   5 107.704 72.6796  51
 -13  -8   5 14.6956 76.3907  92
 -13  -8   6 16456.4 461.589  85
 -13  -8   6 16330.0 457.764  51
 -13  -8   6 16833.0 501.963  92
 -13  -8   7 606.118 88.0790  85
 -13  -8   7 657.613 89.3123  51
 -13  -8   7 857.959 115.653  92
 -13  -8   8 7153.14 196.412  51
 -13  -8   8 7327.75 250.461  92
 -13  -7 -12 14464.0 296.676  80
 -13  -7  -9 5830.42 292.321  32
 -13  -7  -8 7719.98 349.345  32
 -13  -7  -8 8731.96 351.369  80
 -13  -7  -7 4535.51 567.904  31
 -13  -7  -7 4325.34 254.312  80
 -13  -7  -6 9084.55 455.251  44
 -13  -7  -6 8238.28 636.473  29
 -13  -7  -6 8096.71 755.744  31
 -13  -7  -5 18098.7 650.739  44
 -13  -7  -5 16767.8 909.406  29
 -13  -7  -5 17547.3 1135.87  31
 -13  -7  -4 6068.60 378.408  44
 -13  -7  -4 5812.15 658.787  31
 -13  -7  -4 6405.21 641.249  18
 -13  -7  -4 6438.48 567.111  29
 -13  -7  -3 19679.8 1215.56  31
 -13  -7  -3 21356.8 705.638  44
 -13  -7  -3 19810.6 987.459  29
 -13  -7  -3 20386.8 1149.47  18
 -13  -7  -2 3693.52 299.701  44
 -13  -7  -2 3559.92 529.653  31
 -13  -7  -2 3524.76 296.213  37
 -13  -7  -2 3651.32 491.677  18
 -13  -7  -1 19186.9 663.833  44
 -13  -7  -1 19115.7 669.305  37
 -13  -7  -1 19368.2 1186.30  31
 -13  -7  -1 17899.0 1017.36  28
 -13  -7  -1 19434.3 706.815  47
 -13  -7   0 5955.36 371.145  44
 -13  -7   0 5093.12 615.105  31
 -13  -7   0 5720.08 364.740  37
 -13  -7   0 5916.16 377.232  85
 -13  -7   0 4767.16 485.868  28
 -13  -7   0 5699.31 385.826  47
 -13  -7   1 23696.7 714.782  37
 -13  -7   1 24934.0 755.540  85
 -13  -7   1 23988.4 770.766  47
 -13  -7   2 1271.95 177.127  37
 -13  -7   2 1448.40 193.481  85
 -13  -7   2 1294.62 193.935  47
 -13  -7   2 1519.23 208.439  92
 -13  -7   3 14095.9 553.204  85
 -13  -7   3 13632.0 557.691  47
 -13  -7   3 13793.6 563.496  92
 -13  -7   4 820.547 152.029  85
 -13  -7   4 612.592 125.035  51
 -13  -7   4 545.627 132.672  92
 -13  -7   5 7239.70 367.722  85
 -13  -7   5 7201.23 345.504  51
 -13  -7   5 7428.46 383.160  92
 -13  -7   6-15.0970 68.8749  85
 -13  -7   6 90.1718 63.4122  51
 -13  -7   6 99.1942 78.3236  92
 -13  -7   7 5014.16 260.200  85
 -13  -7   7 4929.00 232.998  51
 -13  -7   7 4731.84 263.015  92
 -13  -7   8 52.7919 43.2896  85
 -13  -7   8 122.112 45.8798  51
 -13  -7   8 118.479 60.5540  92
 -13  -6  -9 9942.30 390.180  32
 -13  -6  -8 4587.78 288.593  32
 -13  -6  -7 17650.5 957.807  29
 -13  -6  -7 21299.1 621.370  80
 -13  -6  -6 6948.22 694.743  31
 -13  -6  -6 7387.55 644.215  29
 -13  -6  -6 6437.23 351.306  80
 -13  -6  -5 18027.4 1140.04  31
 -13  -6  -5 17430.6 1024.34  29
 -13  -6  -5 18762.6 671.976  44
 -13  -6  -5 18398.3 592.903  80
 -13  -6  -4 11313.1 915.242  31
 -13  -6  -4 11084.5 819.717  18
 -13  -6  -4 10227.7 778.495  29
 -13  -6  -4 10997.3 522.973  44
 -13  -6  -4 10370.0 445.260  80
 -13  -6  -3 13931.8 913.144  29
 -13  -6  -3 14701.8 930.893  18
 -13  -6  -3 13652.5 991.847  31
 -13  -6  -3 14536.7 603.969  44
 -13  -6  -3 14912.8 525.426  80
 -13  -6  -2 11032.0 807.904  18
 -13  -6  -2 11418.3 904.949  31
 -13  -6  -2 11189.2 532.830  44
 -13  -6  -2 11067.7 501.558  37
 -13  -6  -2 10606.3 437.311  80
 -13  -6  -1 5154.71 536.780  18
 -13  -6  -1 4399.77 486.316  28
 -13  -6  -1 5436.81 351.775  37
 -13  -6  -1 5567.07 377.440  44
 -13  -6  -1 5767.58 632.509  31
 -13  -6  -1 5833.47 319.513  80
 -13  -6   0 13773.4 583.127  44
 -13  -6   0 14232.1 556.831  37
 -13  -6   0 13687.6 983.630  31
 -13  -6   0 13198.3 468.024  80
 -13  -6   0 14937.9 612.101  85
 -13  -6   0 12351.7 763.024  28
 -13  -6   0 14450.0 610.781  47
 -13  -6   1 1668.69 213.126  47
 -13  -6   1 1642.08 196.206  37
 -13  -6   1 1646.80 211.798  44
 -13  -6   1 1734.60 211.688  85
 -13  -6   1 1693.91 169.366  80
 -13  -6   2 13832.5 585.343  47
 -13  -6   2 13834.1 523.877  37
 -13  -6   2 13335.7 567.085  85
 -13  -6   3 4243.26 282.658  37
 -13  -6   3 4611.67 330.589  85
 -13  -6   3 4350.94 329.217  47
 -13  -6   3 4535.45 327.102  92
 -13  -6   4 27343.3 771.031  85
 -13  -6   4 27174.1 771.555  47
 -13  -6   4 27116.2 768.674  92
 -13  -6   5 3974.04 292.228  85
 -13  -6   5 3548.21 244.799  51
 -13  -6   5 3721.72 282.692  92
 -13  -6   6 14842.1 517.887  85
 -13  -6   6 14598.3 446.042  51
 -13  -6   6 14875.0 514.483  92
 -13  -6   7 913.286 131.616  85
 -13  -6   7 805.566 103.043  51
 -13  -6   7 949.643 130.643  92
 -13  -6   8 9903.44 348.587  85
 -13  -6   8 8791.20 239.909  51
 -13  -6   8 9761.65 337.195  92
 -13  -6   9-8.37685 44.5750  85
 -13  -6   9 4.80843 36.9350  92
 -13  -5 -11-42.3427 46.8553  45
 -13  -5 -10 7098.27 270.487  45
 -13  -5  -9 0.26303 52.4883  45
 -13  -5  -8 14339.6 456.645  45
 -13  -5  -8 14546.8 511.964  32
 -13  -5  -7 3873.10 287.325  32
 -13  -5  -7 3832.25 253.805  45
 -13  -5  -6 21240.6 1179.25  31
 -13  -5  -6 21759.1 1138.94  29
 -13  -5  -6 22358.9 605.741  45
 -13  -5  -6 22601.9 678.725  80
 -13  -5  -5 3327.75 469.944  29
 -13  -5  -5 3518.72 496.827  31
 -13  -5  -5 3544.32 249.048  45
 -13  -5  -5 3164.25 260.288  80
 -13  -5  -4 22977.7 1242.70  29
 -13  -5  -4 22452.6 1244.82  31
 -13  -5  -4 22491.0 755.512  44
 -13  -5  -4 21944.2 599.332  45
 -13  -5  -4 23043.4 694.647  80
 -13  -5  -3 6258.53 663.368  29
 -13  -5  -3 6821.07 695.052  31
 -13  -5  -3 6848.48 337.182  45
 -13  -5  -3 6760.02 422.660  44
 -13  -5  -3 6514.35 376.209  80
 -13  -5  -2 29669.3 1411.08  29
 -13  -5  -2 29075.1 1420.81  31
 -13  -5  -2 30040.1 882.794  44
 -13  -5  -2 29623.3 781.124  80
 -13  -5  -1 7045.38 390.907  37
 -13  -5  -1 6752.07 428.971  44
 -13  -5  -1 7123.31 705.384  31
 -13  -5  -1 6424.52 366.114  80
 -13  -5   0 20728.7 727.493  47
 -13  -5   0 20937.2 733.410  44
 -13  -5   0 20537.6 649.371  37
 -13  -5   0 19388.5 1136.68  31
 -13  -5   0 21416.2 653.371  80
 -13  -5   1 14221.8 594.359  47
 -13  -5   1 14505.5 534.784  37
 -13  -5   1 14294.9 599.978  44
 -13  -5   1 15277.2 621.119  85
 -13  -5   1 14113.4 523.623  80
 -13  -5   2 7962.47 440.895  47
 -13  -5   2 7628.48 436.674  44
 -13  -5   2 7355.28 363.965  37
 -13  -5   2 7760.19 382.492  80
 -13  -5   2 8252.86 451.427  85
 -13  -5   3 13735.2 466.976  37
 -13  -5   3 14066.7 584.383  85
 -13  -5   3 13624.1 490.755  80
 -13  -5   3 14609.8 584.414  47
 -13  -5   3 13943.9 557.944  92
 -13  -5   4 2860.30 261.588  85
 -13  -5   4 2605.08 209.932  80
 -13  -5   4 2827.13 258.532  47
 -13  -5   4 2851.87 255.462  92
 -13  -5   5 8590.89 434.374  85
 -13  -5   5 7736.17 327.766  80
 -13  -5   5 7759.65 349.946  51
 -13  -5   5 7671.26 389.225  92
 -13  -5   6 1297.79 171.700  85
 -13  -5   6 1223.16 122.201  80
 -13  -5   6 1179.92 132.936  51
 -13  -5   6 1371.04 169.008  92
 -13  -5   7 8986.36 391.686  85
 -13  -5   7 8536.68 287.361  51
 -13  -5   7 8764.14 360.787  92
 -13  -5   8 426.019 100.605  85
 -13  -5   8 326.137 85.7431  92
 -13  -5   9 5817.62 247.786  85
 -13  -5   9 5118.02 201.522  92
 -13  -4 -10 611.692 88.6012  45
 -13  -4  -9 14110.8 440.410  45
 -13  -4  -8 389.556 91.9627  32
 -13  -4  -8 289.435 89.9783  45
 -13  -4  -7 13275.5 480.882  45
 -13  -4  -6 858.373 233.891  31
 -13  -4  -6 1171.87 160.093  45
 -13  -4  -6 1393.82 177.288  80
 -13  -4  -5 17434.6 1064.92  29
 -13  -4  -5 17599.7 1016.52  31
 -13  -4  -5 17562.6 574.788  45
 -13  -4  -5 17499.8 620.773  80
 -13  -4  -4 3233.71 473.374  29
 -13  -4  -4 3426.72 464.554  31
 -13  -4  -4 3488.29 301.230  44
 -13  -4  -4 3244.12 258.586  45
 -13  -4  -4 3193.39 276.872  80
 -13  -4  -3 23462.9 1209.32  31
 -13  -4  -3 24418.6 1300.86  29
 -13  -4  -3 25624.4 805.932  44
 -13  -4  -3 24664.8 691.221  45
 -13  -4  -3 25804.6 762.336  80
 -13  -4  -2 4105.21 549.297  29
 -13  -4  -2 4250.18 313.439  80
 -13  -4  -2 4402.43 529.545  31
 -13  -4  -2 4617.74 353.378  44
 -13  -4  -2 4053.83 283.055  45
 -13  -4  -1 19579.8 659.774  80
 -13  -4  -1 19690.0 715.154  44
 -13  -4  -1 18494.4 1058.82  31
 -13  -4  -1 18141.1 578.081  37
 -13  -4   0 9428.18 478.245  47
 -13  -4   0 8706.33 437.254  80
 -13  -4   0 9169.07 400.667  37
 -13  -4   0 9265.71 491.347  44
 -13  -4   0 8592.54 714.273  31
 -13  -4   1 22375.6 724.748  47
 -13  -4   1 23986.2 771.928  85
 -13  -4   1 22400.3 689.868  80
 -13  -4   1 22952.5 760.553  44
 -13  -4   1 19691.1 1045.06  31
 -13  -4   1 19778.9 560.631  37
 -13  -4   2 5360.52 355.489  47
 -13  -4   2 4717.50 314.796  80
 -13  -4   2 5401.03 370.921  85
 -13  -4   2 4930.21 265.220  37
 -13  -4   2 4689.29 347.020  44
 -13  -4   3 11554.1 525.967  85
 -13  -4   3 10527.7 454.488  80
 -13  -4   3 10645.0 486.966  47
 -13  -4   4 12403.7 478.743  80
 -13  -4   4 12698.5 540.288  85
 -13  -4   4 12723.2 516.665  47
 -13  -4   4 12418.7 497.940  92
 -13  -4   5 11592.3 441.033  80
 -13  -4   5 12180.3 513.124  85
 -13  -4   5 11128.8 389.669  51
 -13  -4   5 11548.5 458.111  92
 -13  -4   6 5238.68 282.419  80
 -13  -4   6 5426.11 328.587  85
 -13  -4   6 5644.03 246.929  51
 -13  -4   6 5331.33 297.574  92
 -13  -4   7 4593.03 253.269  92
 -13  -4   7 4223.89 231.001  80
 -13  -4   7 4493.86 282.797  85
 -13  -4   8 4859.98 231.266  92
 -13  -4   8 4842.06 204.440  80
 -13  -4   8 5079.99 274.485  85
 -13  -4   9 966.069 82.3767  92
 -13  -4   9 1171.60 124.117  85
 -13  -4  10 4637.21 184.774  85
 -13  -3 -11 947.512 92.2335  80
 -13  -3 -10 9827.48 303.183  45
 -13  -3 -10 9961.10 338.491  80
 -13  -3  -9 1209.99 132.841  45
 -13  -3  -8 14501.8 468.112  45
 -13  -3  -7 231.998 90.4302  45
 -13  -3  -6 21748.1 630.565  45
 -13  -3  -6 22781.0 685.027  80
 -13  -3  -5 174.722 101.537  80
 -13  -3  -5 130.572 89.7685  45
 -13  -3  -5-75.6411 123.016  31
 -13  -3  -4 24970.1 707.084  45
 -13  -3  -4 25671.2 781.081  44
 -13  -3  -4 23661.5 1051.80  31
 -13  -3  -4 24304.2 1250.47  29
 -13  -3  -4 24143.6 741.545  80
 -13  -3  -3 590.212 130.792  80
 -13  -3  -3 405.084 107.594  45
 -13  -3  -3 404.518 126.392  44
 -13  -3  -3 636.645 220.014  31
 -13  -3  -3 405.663 163.196  29
 -13  -3  -2 9220.80 435.245  45
 -13  -3  -2 9445.07 488.713  44
 -13  -3  -2 7695.28 614.253  31
 -13  -3  -2 9206.89 796.859  29
 -13  -3  -2 9429.48 471.922  80
 -13  -3  -1 466.412 127.655  80
 -13  -3  -1 570.368 240.004  29
 -13  -3  -1 236.612 137.335  31
 -13  -3  -1 464.292 128.759  44
 -13  -3  -1 507.302 117.319  45
 -13  -3   0 11660.2 502.247  47
 -13  -3   0 11599.1 520.242  80
 -13  -3   0 12092.0 552.238  44
 -13  -3   0 10275.4 692.835  31
 -13  -3   1 1546.64 193.533  47
 -13  -3   1 1431.75 192.430  80
 -13  -3   1 1582.42 209.976  85
 -13  -3   1 1642.85 214.054  44
 -13  -3   2 13910.0 537.768  47
 -13  -3   2 14488.0 568.221  80
 -13  -3   2 15283.4 601.608  85
 -13  -3   2 14681.5 595.943  44
 -13  -3   3 1429.60 194.623  85
 -13  -3   3 1448.48 188.863  80
 -13  -3   3 1294.48 170.249  47
 -13  -3   3 1261.31 164.890  92
 -13  -3   4 8969.86 445.476  85
 -13  -3   4 9112.17 431.131  80
 -13  -3   4 9016.70 415.522  47
 -13  -3   4 8338.25 389.561  92
 -13  -3   5 4826.05 282.304  92
 -13  -3   5 4730.00 303.290  80
 -13  -3   5 5048.27 329.368  85
 -13  -3   6 8297.95 343.808  92
 -13  -3   6 8788.75 406.398  85
 -13  -3   6 8595.69 379.437  80
 -13  -3   7 5102.57 243.018  92
 -13  -3   7 5606.24 311.260  85
 -13  -3   7 5463.30 282.612  80
 -13  -3   8 3987.34 176.203  92
 -13  -3   8 4030.48 219.480  80
 -13  -3   8 4253.37 247.055  85
 -13  -3   9 2453.36 138.884  80
 -13  -3   9 2734.47 175.466  85
 -13  -3  10 1695.08 111.754  85
 -13  -2 -10 1797.08 130.824  80
 -13  -2  -9 10207.4 310.404  44
 -13  -2  -9 10234.2 326.197  45
 -13  -2  -9 10371.1 350.243  80
 -13  -2  -8 39.5384 36.1198  77
 -13  -2  -8 148.268 71.9578  80
 -13  -2  -7 9047.61 285.810  77
 -13  -2  -7 9202.51 379.367  45
 -13  -2  -7 9392.46 407.144  80
 -13  -2  -6 1964.84 146.510  77
 -13  -2  -6 2026.31 195.463  45
 -13  -2  -6 2026.24 198.700  44
 -13  -2  -6 1849.37 197.252  80
 -13  -2  -5 17615.3 452.547  77
 -13  -2  -5 18352.0 594.555  44
 -13  -2  -5 18082.6 584.073  45
 -13  -2  -5 18117.8 614.323  80
 -13  -2  -4 113.136 94.2156  80
 -13  -2  -4 168.570 99.7060  44
 -13  -2  -4-23.6795 86.8999  45
 -13  -2  -3 38527.2 935.474  80
 -13  -2  -3 36926.0 898.432  44
 -13  -2  -3 37531.4 879.087  45
 -13  -2  -2 1326.89 182.152  44
 -13  -2  -2 1527.03 191.808  45
 -13  -2  -2 1361.37 189.272  80
 -13  -2  -2 1229.40 308.605  29
 -13  -2  -1 21312.5 669.271  45
 -13  -2  -1 21318.8 692.778  44
 -13  -2  -1 22107.7 715.740  80
 -13  -2   0 279.565 113.535  80
 -13  -2   0 437.510 108.598  47
 -13  -2   0 359.598 116.157  44
 -13  -2   1 16449.8 549.529  47
 -13  -2   1 17585.7 635.980  80
 -13  -2   1 17463.0 623.060  85
 -13  -2   1 17287.4 626.138  44
 -13  -2   2 1886.77 189.038  47
 -13  -2   2 1808.36 216.327  80
 -13  -2   2 1916.00 212.222  85
 -13  -2   2 2069.40 227.209  44
 -13  -2   3 11270.1 487.945  85
 -13  -2   3 11489.8 500.211  80
 -13  -2   3 10697.9 428.689  47
 -13  -2   3 10832.6 409.416  92
 -13  -2   4 2450.17 229.331  85
 -13  -2   4 2407.95 238.749  80
 -13  -2   4 2489.62 205.802  47
 -13  -2   4 2269.05 183.319  92
 -13  -2   5 8602.27 317.994  92
 -13  -2   5 9181.09 422.955  80
 -13  -2   5 9193.37 416.460  85
 -13  -2   6 2131.67 199.489  80
 -13  -2   6 2200.85 202.206  85
 -13  -2   7 5228.07 282.338  85
 -13  -2   7 5361.27 287.820  80
 -13  -2   8 2879.90 195.254  80
 -13  -2   8 3052.90 198.827  85
 -13  -2   9 5262.04 224.971  80
 -13  -2   9 5413.00 225.982  85
 -13  -1  -9 2214.86 138.401  80
 -13  -1  -8 5977.37 265.236  80
 -13  -1  -8 5977.21 250.450  45
 -13  -1  -7 6325.85 300.499  80
 -13  -1  -7 5761.25 276.486  45
 -13  -1  -7 5788.56 245.992  44
 -13  -1  -7 5410.90 212.417  77
 -13  -1  -6 8223.32 369.486  80
 -13  -1  -6 8017.92 328.719  44
 -13  -1  -6 7805.17 344.099  45
 -13  -1  -6 7407.86 278.899  77
 -13  -1  -5 1325.05 167.932  80
 -13  -1  -5 1146.35 147.278  45
 -13  -1  -5 1102.99 136.930  44
 -13  -1  -5 1080.28 122.358  77
 -13  -1  -4 8863.59 421.865  80
 -13  -1  -4 8465.40 380.075  44
 -13  -1  -4 8475.70 399.669  45
 -13  -1  -4 8407.26 330.412  77
 -13  -1  -3 314.314 103.134  45
 -13  -1  -3 198.445 79.4295  44
 -13  -1  -3 417.424 125.866  80
 -13  -1  -3 266.130 72.4208  77
 -13  -1  -2 9893.38 467.724  80
 -13  -1  -2 9463.74 360.093  77
 -13  -1  -2 9551.00 428.274  44
 -13  -1  -2 9497.13 441.307  45
 -13  -1  -1 504.184 94.9617  77
 -13  -1  -1 460.246 126.222  80
 -13  -1  -1 350.655 108.511  45
 -13  -1  -1 454.361 108.127  44
 -13  -1  -1 395.911 74.9852  47
 -13  -1   0 11985.0 389.360  77
 -13  -1   0 12340.8 496.420  44
 -13  -1   0 12304.2 525.570  80
 -13  -1   0 11404.8 380.706  47
 -13  -1   1 94.6029 96.7808  80
 -13  -1   1 193.572 89.0597  44
 -13  -1   1 34.2766 79.7879  85
 -13  -1   2 16720.7 571.340  44
 -13  -1   2 16510.5 551.664  85
 -13  -1   2 17097.1 613.844  80
 -13  -1   3 663.932 137.850  80
 -13  -1   3 722.543 126.386  85
 -13  -1   4 13982.2 486.946  85
 -13  -1   4 14722.6 546.693  80
 -13  -1   5 575.427 126.745  80
 -13  -1   5 587.160 109.699  85
 -13  -1   6 7703.32 370.144  80
 -13  -1   6 7630.21 331.286  85
 -13  -1   7 1161.10 143.861  80
 -13  -1   7 1197.40 130.039  85
 -13  -1   8 4238.25 235.482  80
 -13  -1   8 3948.64 196.506  85
 -13  -1   9 1665.73 134.782  80
 -13  -1   9 1601.32 101.682  85
 -13   0  -7 2189.72 114.768  77
 -13   0  -7 2484.88 154.610  45
 -13   0  -7 2510.38 161.571  80
 -13   0  -6 3009.58 163.252  77
 -13   0  -6 3379.84 206.217  45
 -13   0  -6 3382.65 207.646  80
 -13   0  -5 5386.80 241.864  77
 -13   0  -5 5824.19 287.825  45
 -13   0  -5 5129.24 215.388  44
 -13   0  -5 5953.36 299.671  80
 -13   0  -4 2590.15 180.760  77
 -13   0  -4 2841.01 216.826  45
 -13   0  -4 2676.10 176.397  44
 -13   0  -4 2825.66 222.363  80
 -13   0  -3 7350.79 313.081  77
 -13   0  -3 7945.93 325.510  44
 -13   0  -3 8031.07 372.605  45
 -13   0  -3 7948.35 378.929  80
 -13   0  -2 4176.96 243.628  77
 -13   0  -2 4254.51 280.971  45
 -13   0  -2 4254.96 251.207  44
 -13   0  -2 4564.38 301.434  80
 -13   0  -1 8756.85 352.248  77
 -13   0  -1 9012.57 374.612  44
 -13   0  -1 8919.38 411.973  45
 -13   0  -1 9782.77 444.545  80
 -13   0   0 803.539 147.302  80
 -13   0   0 788.470 111.261  77
 -13   0   0 795.798 123.692  44
 -13   0   0 623.951 108.563  85
 -13   0   1 10456.4 369.114  77
 -13   0   1 10588.0 412.508  44
 -13   0   1 11062.2 475.589  80
 -13   0   1 10347.0 393.511  85
 -13   0   2 80.5292 82.7847  80
 -13   0   2 129.712 65.3988  85
 -13   0   3 11677.1 480.778  80
 -13   0   3 11056.5 393.867  85
 -13   0   4 301.191 102.192  80
 -13   0   4 235.805 70.4972  85
 -13   0   5 10197.5 423.696  80
 -13   0   5 9025.24 325.481  85
 -13   0   6 60.0364 74.8242  80
 -13   0   6 119.231 57.0823  85
 -13   0   7 6958.70 315.015  80
 -13   0   7 6558.16 218.111  85
 -13   0   8-9.90220 52.0593  80
 -13   0   9 8143.69 273.079  80
 -13   1  -6 4585.68 181.113  80
 -13   1  -5 1851.64 121.814  77
 -13   1  -5 1902.64 143.700  45
 -13   1  -5 1823.67 140.328  80
 -13   1  -4 4628.27 214.589  77
 -13   1  -4 4808.06 245.276  45
 -13   1  -4 4710.38 239.855  80
 -13   1  -3 2324.81 164.893  77
 -13   1  -3 2306.09 185.059  45
 -13   1  -3 2481.32 189.044  80
 -13   1  -2 6300.75 278.340  77
 -13   1  -2 6760.55 316.921  45
 -13   1  -2 7047.44 328.836  80
 -13   1  -1 2622.01 184.253  77
 -13   1  -1 2434.70 149.517  44
 -13   1  -1 2366.96 145.297  62
 -13   1  -1 2792.11 219.006  80
 -13   1   0 7764.04 319.163  77
 -13   1   0 7480.94 263.929  44
 -13   1   0 8319.32 377.666  80
 -13   1   0 7974.70 276.036  62
 -13   1   1 2898.10 196.483  77
 -13   1   1 2983.47 232.219  80
 -13   1   1 2702.65 165.815  62
 -13   1   2 5794.87 264.171  77
 -13   1   2 6525.98 338.086  80
 -13   1   2 5890.44 241.571  62
 -13   1   3 2224.43 201.825  80
 -13   1   3 1805.45 133.713  62
 -13   1   4 6577.58 326.597  80
 -13   1   4 6195.11 231.576  62
 -13   1   5 559.067 105.574  80
 -13   1   5 525.121 72.8561  76
 -13   1   5 384.174 62.3256  62
 -13   1   6 7243.11 316.513  80
 -13   1   6 5949.39 190.629  62
 -13   1   7 88.6075 52.3975  80
 -13   1   8 4625.92 215.438  80
 -13   1   9 21.0576 35.1984  80
 -13   2  -3 5979.77 221.773  80
 -13   2  -3 5646.54 206.414  77
 -13   2  -2 4249.93 207.523  80
 -13   2  -2 4100.88 194.238  77
 -13   2  -1 9034.46 299.931  77
 -13   2  -1 8973.55 317.296  80
 -13   2  -1 8438.75 237.152  62
 -13   2   0 6121.30 254.324  77
 -13   2   0 6514.75 282.202  80
 -13   2   0 5759.26 208.843  62
 -13   2   1 9597.32 318.900  77
 -13   2   1 9468.89 348.997  80
 -13   2   1 9024.69 272.211  62
 -13   2   2 3352.74 212.667  80
 -13   2   2 3031.90 160.777  62
 -13   2   3 13139.6 410.884  80
 -13   2   3 12029.0 308.456  62
 -13   2   4 2943.27 194.446  80
 -13   2   4 2736.12 144.975  62
 -13   2   5 7078.86 218.981  76
 -13   2   5 7349.03 213.666  62
 -13   2   6 1408.45 129.386  80
 -13   2   7 7719.64 259.902  80
 -13   2   8 346.591 55.7047  80
 -13   3   0 4495.82 171.654  77
 -13   3   1 1187.07 91.5351  80
 -13   3   2 2808.20 143.372  80
 -13   3   3 1535.32 109.529  80
 -13   3   4 4962.26 187.202  80
 -13   3   5 1412.52 97.2286  80
 -12 -15  -6 2643.52 152.890  46
 -12 -15  -5 25154.2 489.408  46
 -12 -15  -4 3812.53 198.936  46
 -12 -15  -3 14364.5 380.331  46
 -12 -15  -2 1480.23 123.288  57
 -12 -15  -2 1660.07 129.128  46
 -12 -15  -1 18507.8 391.284  57
 -12 -15   0 41.2612 37.5760  57
 -12 -14  -2 18276.5 512.421  46
 -12 -14  -1 4696.69 252.603  46
 -12 -14   0 20054.8 484.164  57
 -12 -14   0 19184.0 475.739  46
 -12 -14   1 838.950 101.124  57
 -12 -14   1 994.336 104.108  46
 -12 -14   2 14989.0 338.939  57
 -12 -13  -6 20853.0 503.656  37
 -12 -13  -5 15511.0 441.392  37
 -12 -13  -4 26543.8 576.816  51
 -12 -13  -4 24896.4 560.979  37
 -12 -13  -3 17463.1 478.754  51
 -12 -13  -3 18632.5 571.871  34
 -12 -13  -2 13865.6 431.719  51
 -12 -13  -2 14850.7 485.297  34
 -12 -13  -1 29388.1 618.942  51
 -12 -13   0 7391.51 304.145  51
 -12 -13   0 8238.61 365.466  46
 -12 -13   1 17654.9 447.062  51
 -12 -13   1 18948.8 515.094  46
 -12 -13   2 3647.90 211.191  57
 -12 -13   2 3199.20 178.440  51
 -12 -13   2 3049.09 194.597  46
 -12 -13   3 15378.4 362.904  46
 -12 -13   3 14800.2 327.332  51
 -12 -13   3 15795.9 382.019  57
 -12 -13   4 1360.89 91.8210  57
 -12 -12  -9 36902.3 681.594  37
 -12 -12  -8 14079.8 453.784  37
 -12 -12  -7 19243.1 1027.98  28
 -12 -12  -7 19664.9 566.860  37
 -12 -12  -6 5571.41 574.246  28
 -12 -12  -6 5373.40 311.061  37
 -12 -12  -5 32970.6 1439.37  28
 -12 -12  -5 32981.1 780.139  37
 -12 -12  -4 17677.8 1058.74  28
 -12 -12  -4 17254.1 574.358  37
 -12 -12  -3 14434.5 948.047  28
 -12 -12  -3 15477.8 486.961  92
 -12 -12  -3 14577.1 530.800  37
 -12 -12  -2 17317.7 1017.17  28
 -12 -12  -2 16108.6 500.442  92
 -12 -12  -2 15524.8 545.718  37
 -12 -12  -1 11463.3 417.137  92
 -12 -12  -1 10942.0 436.898  51
 -12 -12  -1 10961.2 444.611  34
 -12 -12   0 10975.2 398.838  92
 -12 -12   0 11052.0 432.742  51
 -12 -12   0 11500.7 411.932  34
 -12 -12   1 10101.6 366.562  92
 -12 -12   1 10413.7 408.561  51
 -12 -12   2 13595.2 397.044  92
 -12 -12   2 14164.3 455.808  51
 -12 -12   2 14355.3 470.064  46
 -12 -12   3 5093.08 219.136  92
 -12 -12   3 4922.23 253.444  51
 -12 -12   3 5517.19 268.124  46
 -12 -12   4 11274.8 320.125  46
 -12 -12   4 12233.5 347.757  57
 -12 -12   4 11912.3 354.287  51
 -12 -12   5 3122.69 158.323  51
 -12 -12   5 2943.17 133.885  57
 -12 -11  -9 3865.59 405.408  31
 -12 -11  -8 29376.4 1188.87  31
 -12 -11  -7 803.348 214.608  31
 -12 -11  -7 604.490 184.096  28
 -12 -11  -7 724.206 137.372  37
 -12 -11  -6 21297.9 1226.68  28
 -12 -11  -6 21908.7 683.910  37
 -12 -11  -6 20440.7 1090.59  31
 -12 -11  -5 1466.85 336.100  28
 -12 -11  -5 795.530 192.588  31
 -12 -11  -5 1207.91 173.812  37
 -12 -11  -4 22744.0 1281.58  28
 -12 -11  -4 21691.9 631.958  47
 -12 -11  -4 21500.1 693.103  37
 -12 -11  -4 19874.0 1106.23  31
 -12 -11  -3 3327.68 504.054  28
 -12 -11  -3 3133.40 239.302  47
 -12 -11  -3 3091.85 268.491  37
 -12 -11  -2 21249.6 1213.93  28
 -12 -11  -2 20471.8 607.597  47
 -12 -11  -2 21054.9 681.717  37
 -12 -11  -1 4046.61 285.854  92
 -12 -11  -1 4261.89 533.184  28
 -12 -11  -1 4040.12 268.308  47
 -12 -11  -1 4082.96 305.356  37
 -12 -11   0 14281.7 522.604  92
 -12 -11   0 13557.1 903.241  28
 -12 -11   0 14899.2 497.905  47
 -12 -11   0 13776.6 497.283  34
 -12 -11   1 12530.7 479.870  92
 -12 -11   1 12831.7 500.933  51
 -12 -11   1 12486.2 422.120  34
 -12 -11   2 17788.0 552.859  92
 -12 -11   2 18256.7 582.746  51
 -12 -11   3 3193.23 227.354  92
 -12 -11   3 3536.72 250.147  51
 -12 -11   3 3227.34 228.500  46
 -12 -11   4 1207.66 134.181  92
 -12 -11   4 1317.90 150.245  51
 -12 -11   4 1168.81 129.733  46
 -12 -11   5 5349.40 259.120  51
 -12 -11   5 5653.35 234.688  57
 -12 -11   5 4947.47 201.082  46
 -12 -11   5 5185.82 240.979  92
 -12 -11   6 3215.37 176.362  51
 -12 -10 -10 880.330 212.357  31
 -12 -10  -9 19903.4 1059.56  31
 -12 -10  -8 3512.11 474.563  31
 -12 -10  -7 60533.5 2011.72  31
 -12 -10  -7 58817.4 1929.37  18
 -12 -10  -6 620.942 244.276  31
 -12 -10  -6 1087.76 309.222  18
 -12 -10  -5 40077.7 1696.66  31
 -12 -10  -5 42148.2 1011.42  37
 -12 -10  -5 41354.3 1710.76  18
 -12 -10  -4 4597.98 339.220  37
 -12 -10  -4 4357.09 565.517  31
 -12 -10  -4 4724.51 596.561  18
 -12 -10  -4 4898.44 617.753  28
 -12 -10  -3 23575.3 1310.74  31
 -12 -10  -3 25906.8 798.458  37
 -12 -10  -3 26495.6 1410.61  28
 -12 -10  -3 25161.8 741.322  47
 -12 -10  -2 3863.88 313.605  37
 -12 -10  -2 3542.46 241.228  85
 -12 -10  -2 3787.58 533.647  28
 -12 -10  -2 3933.32 296.405  47
 -12 -10  -1 14485.5 594.817  37
 -12 -10  -1 14644.4 487.294  85
 -12 -10  -1 14206.5 1008.90  28
 -12 -10  -1 14733.0 561.161  47
 -12 -10   0 7614.44 418.140  92
 -12 -10   0 7730.81 429.242  37
 -12 -10   0 7372.61 344.710  85
 -12 -10   0 7946.85 735.327  28
 -12 -10   0 7604.36 402.728  47
 -12 -10   1 20675.8 670.032  92
 -12 -10   1 20055.0 673.558  37
 -12 -10   1 19803.0 556.066  85
 -12 -10   1 20332.6 1117.11  28
 -12 -10   1 19609.4 626.725  47
 -12 -10   2 12057.8 401.092  34
 -12 -10   2 12684.6 431.072  85
 -12 -10   2 13284.5 535.861  51
 -12 -10   2 13338.4 530.734  92
 -12 -10   3 9139.18 347.455  85
 -12 -10   3 9375.34 435.375  92
 -12 -10   3 9573.64 440.466  51
 -12 -10   4 8810.23 364.128  46
 -12 -10   4 8735.27 313.625  85
 -12 -10   4 8150.93 387.731  92
 -12 -10   4 9203.63 408.012  51
 -12 -10   5 12269.0 441.118  92
 -12 -10   5 12744.8 450.314  51
 -12 -10   5 11637.2 313.105  85
 -12 -10   6 7328.88 237.905  57
 -12 -10   6 7236.28 306.233  92
 -12 -10   7 2693.73 166.253  51
 -12  -9  -8 17122.8 1100.53  31
 -12  -9  -8 17556.1 955.559  23
 -12  -9  -8 19090.8 1131.74  18
 -12  -9  -7 1900.18 383.283  18
 -12  -9  -7 1418.71 338.587  31
 -12  -9  -7 1801.17 189.112  44
 -12  -9  -6 19684.6 1210.09  31
 -12  -9  -6 19778.9 1224.50  18
 -12  -9  -6 19393.8 604.154  44
 -12  -9  -5 755.874 273.633  31
 -12  -9  -5 685.943 230.787  18
 -12  -9  -5 666.235 114.923  44
 -12  -9  -4 16143.9 1120.81  18
 -12  -9  -4 16704.6 1140.25  31
 -12  -9  -4 16733.5 555.959  44
 -12  -9  -3 68.5959 189.598  28
 -12  -9  -3 319.728 181.132  18
 -12  -9  -3 161.411 194.433  31
 -12  -9  -3 163.985 104.553  37
 -12  -9  -3 248.353 75.6504  44
 -12  -9  -2 26305.1 1399.51  28
 -12  -9  -2 26122.1 825.729  37
 -12  -9  -2 26868.3 1433.93  31
 -12  -9  -2 25155.5 670.389  44
 -12  -9  -2 26855.2 738.524  85
 -12  -9  -1 1137.06 148.946  44
 -12  -9  -1 1098.39 185.038  37
 -12  -9  -1 1245.94 169.451  85
 -12  -9  -1 1373.18 355.929  31
 -12  -9  -1 1421.92 337.039  28
 -12  -9  -1 1111.92 175.735  47
 -12  -9   0 34522.2 926.533  37
 -12  -9   0 33492.5 819.086  85
 -12  -9   0 34139.8 1542.40  28
 -12  -9   0 33724.0 894.687  47
 -12  -9   1 6317.80 395.564  92
 -12  -9   1 6368.18 400.105  37
 -12  -9   1 5746.07 344.243  85
 -12  -9   1 6693.08 667.275  28
 -12  -9   1 6709.36 399.423  47
 -12  -9   2 17654.1 648.711  92
 -12  -9   2 17539.3 643.841  37
 -12  -9   2 16849.7 978.941  28
 -12  -9   2 17509.5 585.376  85
 -12  -9   2 17548.3 636.634  47
 -12  -9   3 211.680 80.6078  85
 -12  -9   3 125.900 89.7893  51
 -12  -9   3 133.560 69.5932  92
 -12  -9   4 3504.96 249.123  85
 -12  -9   4 3536.44 286.835  92
 -12  -9   4 3773.33 288.459  51
 -12  -9   5 13087.3 404.781  46
 -12  -9   5 13428.7 450.663  85
 -12  -9   5 13442.8 503.786  51
 -12  -9   5 12596.9 496.782  92
 -12  -9   6 3980.31 227.498  85
 -12  -9   6 4190.91 263.925  51
 -12  -9   6 3687.55 189.143  57
 -12  -9   6 4214.90 274.792  92
 -12  -9   7 2637.79 159.023  85
 -12  -9   7 2837.78 203.270  92
 -12  -9   7 3060.86 204.664  51
 -12  -9   8 2419.85 153.952  51
 -12  -8 -11 14487.7 437.331  32
 -12  -8 -10 2110.86 178.121  32
 -12  -8  -9 24689.8 1197.48  23
 -12  -8  -9 26453.6 639.462  32
 -12  -8  -8 6533.31 650.621  23
 -12  -8  -8 8060.26 756.710  18
 -12  -8  -8 7109.87 343.406  32
 -12  -8  -7 34931.4 1623.76  18
 -12  -8  -7 34538.8 1526.65  23
 -12  -8  -7 35508.4 766.797  32
 -12  -8  -6 498.899 204.839  31
 -12  -8  -6 303.290 209.697  23
 -12  -8  -6 643.142 240.178  18
 -12  -8  -5 17319.5 1183.41  31
 -12  -8  -5 17505.6 1160.28  18
 -12  -8  -5 16253.2 593.974  44
 -12  -8  -4 3058.85 514.539  31
 -12  -8  -4 3744.24 551.480  18
 -12  -8  -4 3834.00 294.956  44
 -12  -8  -3 46989.8 1915.31  18
 -12  -8  -3 46222.7 1002.74  44
 -12  -8  -3 47619.8 1948.54  31
 -12  -8  -2 701.889 236.430  18
 -12  -8  -2 461.271 206.197  31
 -12  -8  -2 531.339 144.047  37
 -12  -8  -2 575.582 117.662  44
 -12  -8  -1 24146.7 1318.71  28
 -12  -8  -1 24929.2 814.096  37
 -12  -8  -1 24699.8 726.337  44
 -12  -8  -1 25233.6 1416.95  31
 -12  -8  -1 25565.1 753.904  85
 -12  -8   0 1071.51 169.593  44
 -12  -8   0 1237.21 197.209  37
 -12  -8   0 946.132 164.185  85
 -12  -8   0 1172.92 308.551  31
 -12  -8   0 949.282 280.277  28
 -12  -8   0 1104.38 186.443  47
 -12  -8   1 28044.3 840.690  37
 -12  -8   1 27826.6 790.987  85
 -12  -8   1 26662.8 1325.32  28
 -12  -8   1 28647.8 853.123  47
 -12  -8   2 853.066 169.101  92
 -12  -8   2 616.316 143.507  37
 -12  -8   2 486.814 185.177  28
 -12  -8   2 841.920 152.912  85
 -12  -8   2 435.497 121.890  47
 -12  -8   3 30144.3 807.514  85
 -12  -8   3 30187.2 846.292  47
 -12  -8   3 30715.6 869.098  92
 -12  -8   4 646.411 132.650  85
 -12  -8   4 1032.84 168.960  51
 -12  -8   4 806.180 161.806  92
 -12  -8   5 22977.0 662.175  85
 -12  -8   5 23763.0 690.912  51
 -12  -8   5 23350.0 717.358  92
 -12  -8   6 113.811 80.8579  85
 -12  -8   6 150.025 84.0373  51
 -12  -8   6 252.345 110.965  92
 -12  -8   7 18156.0 510.017  85
 -12  -8   7 19019.6 529.328  51
 -12  -8   7 18022.0 553.608  92
 -12  -8   8 2687.86 177.173  85
 -12  -8   8 2804.20 202.394  92
 -12  -8   9 6579.84 207.986  85
 -12  -8   9 7017.34 227.434  51
 -12  -7 -11 8735.36 364.912  32
 -12  -7 -10 16610.7 543.492  32
 -12  -7  -9 7470.37 692.878  23
 -12  -7  -9 7631.74 635.990  29
 -12  -7  -9 6946.73 371.835  32
 -12  -7  -8 24750.3 1180.96  29
 -12  -7  -8 25315.2 1325.76  23
 -12  -7  -8 26633.1 1379.53  18
 -12  -7  -8 26263.0 740.339  32
 -12  -7  -7 5356.64 637.921  18
 -12  -7  -7 5369.76 634.786  23
 -12  -7  -7 5593.18 590.255  29
 -12  -7  -7 5589.90 348.085  32
 -12  -7  -6 23323.0 1329.35  23
 -12  -7  -6 24205.2 1370.38  18
 -12  -7  -6 22339.6 1165.68  29
 -12  -7  -6 22925.8 703.547  32
 -12  -7  -5 2867.76 489.105  23
 -12  -7  -5 1861.69 347.059  29
 -12  -7  -5 2800.05 475.997  18
 -12  -7  -5 2188.32 436.265  31
 -12  -7  -4 18714.3 1054.85  29
 -12  -7  -4 19505.0 1238.74  18
 -12  -7  -4 19692.1 1273.55  31
 -12  -7  -4 20151.6 698.914  44
 -12  -7  -3 1635.54 327.833  29
 -12  -7  -3 1650.96 401.040  31
 -12  -7  -3 1423.98 327.911  18
 -12  -7  -3 1514.73 201.249  44
 -12  -7  -2 43486.1 1832.35  18
 -12  -7  -2 39901.7 1489.17  29
 -12  -7  -2 41064.6 998.125  44
 -12  -7  -2 42265.1 1862.09  31
 -12  -7  -1 463.069 254.168  18
 -12  -7  -1 288.180 148.223  31
 -12  -7  -1 632.948 138.968  44
 -12  -7  -1 404.015 126.506  37
 -12  -7   0 25362.0 1428.16  31
 -12  -7   0 25055.3 769.842  44
 -12  -7   0 24735.1 802.519  37
 -12  -7   0 24622.1 769.485  85
 -12  -7   0 23768.9 1280.88  28
 -12  -7   0 24789.9 811.140  47
 -12  -7   1 2025.33 227.052  44
 -12  -7   1 1953.13 231.381  37
 -12  -7   1 2293.92 243.197  85
 -12  -7   1 1631.81 333.598  28
 -12  -7   1 1862.96 235.876  47
 -12  -7   2 51313.5 1119.54  37
 -12  -7   2 51075.5 1117.00  85
 -12  -7   2 47828.0 1635.84  28
 -12  -7   2 51268.5 1153.58  47
 -12  -7   3 2323.66 253.838  92
 -12  -7   3 2583.33 257.267  37
 -12  -7   3 2504.03 358.187  28
 -12  -7   3 2323.96 243.792  85
 -12  -7   3 1952.55 232.794  47
 -12  -7   4 17834.4 643.247  85
 -12  -7   4 17875.0 664.597  47
 -12  -7   4 18444.0 675.307  92
 -12  -7   5 4110.47 306.472  85
 -12  -7   5 4578.20 310.400  51
 -12  -7   5 4416.96 330.479  92
 -12  -7   6 8253.90 411.987  85
 -12  -7   6 8407.70 399.492  51
 -12  -7   6 8656.46 438.978  92
 -12  -7   7 2452.81 218.313  85
 -12  -7   7 2609.50 211.007  51
 -12  -7   7 2458.65 226.657  92
 -12  -7   8 8716.80 361.422  85
 -12  -7   8 8155.37 324.339  51
 -12  -7   8 8548.76 374.866  92
 -12  -7   9 285.482 72.5144  85
 -12  -7   9 397.565 70.1411  51
 -12  -7   9 388.042 86.4169  92
 -12  -7  10 3842.21 164.486  85
 -12  -6 -12 20324.2 452.412  45
 -12  -6 -11 2546.10 210.880  32
 -12  -6 -11 2566.44 185.746  45
 -12  -6 -10 8285.92 353.519  45
 -12  -6 -10 8238.33 402.846  32
 -12  -6  -9 9097.26 742.952  29
 -12  -6  -9 9167.86 786.802  23
 -12  -6  -9 9531.75 453.334  32
 -12  -6  -9 9163.06 383.649  45
 -12  -6  -8 30305.6 1483.28  23
 -12  -6  -8 27869.0 1350.70  29
 -12  -6  -8 29941.5 822.015  32
 -12  -6  -8 30938.6 707.952  45
 -12  -6  -7 8158.78 765.971  29
 -12  -6  -7 7520.56 763.218  23
 -12  -6  -7 8190.16 439.162  32
 -12  -6  -6 39979.8 1757.80  23
 -12  -6  -6 38236.8 1711.39  18
 -12  -6  -6 36915.2 1627.34  29
 -12  -6  -6 37595.9 938.694  32
 -12  -6  -5 30652.3 1471.19  29
 -12  -6  -5 32970.0 1616.75  23
 -12  -6  -5 32474.5 1577.57  18
 -12  -6  -5 31735.6 862.417  32
 -12  -6  -4 19227.7 1259.78  31
 -12  -6  -4 19033.8 1164.75  29
 -12  -6  -4 19202.8 1211.83  18
 -12  -6  -4 20988.5 639.015  80
 -12  -6  -3 56661.2 1990.75  29
 -12  -6  -3 61845.2 2250.11  31
 -12  -6  -3 60924.8 2155.73  18
 -12  -6  -3 59430.6 1244.55  44
 -12  -6  -3 58810.3 1045.32  80
 -12  -6  -2 4181.69 567.260  18
 -12  -6  -2 3716.28 571.187  31
 -12  -6  -2 3770.87 516.109  29
 -12  -6  -2 4048.45 330.587  44
 -12  -6  -2 4616.65 290.489  80
 -12  -6  -1 32548.6 1548.35  18
 -12  -6  -1 32201.9 909.223  37
 -12  -6  -1 31802.2 902.093  44
 -12  -6  -1 29437.9 1537.95  31
 -12  -6  -1 31152.4 731.987  80
 -12  -6   0 3622.46 522.302  18
 -12  -6   0 4237.42 520.525  28
 -12  -6   0 4220.99 333.583  44
 -12  -6   0 4273.04 336.398  37
 -12  -6   0 3647.78 539.562  31
 -12  -6   0 4140.07 259.934  80
 -12  -6   1 23321.7 770.746  44
 -12  -6   1 23045.2 752.811  37
 -12  -6   1 21568.2 1294.19  31
 -12  -6   1 23064.2 765.109  85
 -12  -6   1 22735.7 1154.58  28
 -12  -6   1 23935.0 798.202  47
 -12  -6   2 3216.10 282.552  37
 -12  -6   2 3348.01 299.340  44
 -12  -6   2 3843.84 320.378  85
 -12  -6   2 3692.57 448.231  28
 -12  -6   2 3521.55 314.395  47
 -12  -6   3 18696.0 703.170  47
 -12  -6   3 18372.2 650.734  37
 -12  -6   3 17602.9 669.597  85
 -12  -6   4 1364.30 193.679  85
 -12  -6   4 1099.65 184.150  47
 -12  -6   4 1342.59 195.240  92
 -12  -6   5 13704.4 573.251  85
 -12  -6   5 13309.3 577.469  47
 -12  -6   5 13123.8 521.038  51
 -12  -6   5 13286.7 569.364  92
 -12  -6   6 1552.82 203.119  85
 -12  -6   6 1333.48 168.649  51
 -12  -6   6 1632.04 209.890  92
 -12  -6   7 23932.4 702.224  85
 -12  -6   7 23919.1 620.950  51
 -12  -6   7 24086.2 705.431  92
 -12  -6   8 760.469 139.387  85
 -12  -6   8 934.268 123.019  51
 -12  -6   8 809.005 139.240  92
 -12  -6   9 11223.0 401.511  85
 -12  -6   9 10404.5 316.278  51
 -12  -6   9 10873.3 390.196  92
 -12  -6  10 288.518 68.5371  85
 -12  -5 -13 10085.7 280.774  45
 -12  -5 -12 2157.18 165.484  45
 -12  -5 -11 14620.0 466.920  45
 -12  -5 -10 4388.33 277.080  45
 -12  -5 -10 4094.98 290.278  32
 -12  -5  -9 15814.2 988.689  29
 -12  -5  -9 17012.7 567.095  45
 -12  -5  -9 16371.6 594.130  32
 -12  -5  -8 17380.3 1106.11  23
 -12  -5  -8 17070.9 1088.16  29
 -12  -5  -8 17033.9 581.868  45
 -12  -5  -8 16957.8 625.944  32
 -12  -5  -7 11755.7 929.935  29
 -12  -5  -7 13751.7 1016.15  23
 -12  -5  -7 13927.5 578.493  32
 -12  -5  -7 14282.8 538.146  45
 -12  -5  -6 7680.22 773.066  29
 -12  -5  -6 7450.69 768.180  23
 -12  -5  -6 7795.13 394.573  45
 -12  -5  -6 7241.46 427.474  32
 -12  -5  -5 9061.47 838.265  29
 -12  -5  -5 10004.0 850.594  18
 -12  -5  -5 9066.67 843.113  23
 -12  -5  -5 9141.88 480.227  32
 -12  -5  -5 9226.70 427.794  45
 -12  -5  -4 15100.2 1102.27  23
 -12  -5  -4 15262.1 1059.37  18
 -12  -5  -4 15411.2 1087.31  29
 -12  -5  -4 16444.8 560.779  45
 -12  -5  -4 15424.2 587.937  80
 -12  -5  -3 3923.04 568.040  31
 -12  -5  -3 2938.14 474.811  29
 -12  -5  -3 3095.40 481.043  18
 -12  -5  -3 3379.18 252.309  45
 -12  -5  -3 3591.68 285.015  80
 -12  -5  -2 7610.78 753.500  29
 -12  -5  -2 7298.94 760.904  31
 -12  -5  -2 7336.80 720.276  18
 -12  -5  -2 7707.96 463.577  44
 -12  -5  -2 7626.88 366.485  45
 -12  -5  -2 7886.29 413.701  80
 -12  -5  -1 12618.9 977.587  29
 -12  -5  -1 14507.7 1012.34  18
 -12  -5  -1 14942.5 641.256  44
 -12  -5  -1 15217.5 1096.20  31
 -12  -5  -1 14322.0 549.004  80
 -12  -5   0 46143.4 1757.55  18
 -12  -5   0 44219.3 1842.97  31
 -12  -5   0 45092.1 1044.04  37
 -12  -5   0 45395.9 1109.63  44
 -12  -5   0 43518.9 949.520  80
 -12  -5   1 6217.32 383.144  37
 -12  -5   1 6035.95 682.742  31
 -12  -5   1 6165.70 411.606  44
 -12  -5   1 6769.21 376.207  80
 -12  -5   1 6432.65 582.652  28
 -12  -5   1 6461.92 420.173  47
 -12  -5   2 33375.9 939.042  47
 -12  -5   2 33515.2 824.736  80
 -12  -5   2 35087.0 959.023  85
 -12  -5   2 34271.4 953.876  44
 -12  -5   2 33596.9 865.946  37
 -12  -5   3 1831.16 233.563  47
 -12  -5   3 1972.98 202.339  80
 -12  -5   3 2679.98 276.982  85
 -12  -5   3 1823.06 207.434  37
 -12  -5   3 1997.02 243.590  44
 -12  -5   4 23375.0 771.616  85
 -12  -5   4 22666.9 655.061  80
 -12  -5   4 22610.9 682.552  37
 -12  -5   4 21974.1 743.007  92
 -12  -5   4 22225.2 756.692  47
 -12  -5   5-32.5392 79.8707  92
 -12  -5   5 83.3151 87.3922  47
 -12  -5   5 6.51653 77.7863  80
 -12  -5   6 13055.1 456.147  80
 -12  -5   6 13993.1 583.545  85
 -12  -5   6 13546.5 554.262  92
 -12  -5   6 13404.6 495.350  51
 -12  -5   7 164.607 98.4806  85
 -12  -5   7 110.433 100.187  92
 -12  -5   7 105.901 73.3134  51
 -12  -5   7 26.0602 54.5560  80
 -12  -5   8 9350.99 430.917  85
 -12  -5   8 8674.38 338.464  51
 -12  -5   8 8787.40 400.480  92
 -12  -5   9 120.975 82.6608  85
 -12  -5   9 103.980 50.3718  51
 -12  -5   9 202.234 81.9900  92
 -12  -5  10 6798.09 293.513  85
 -12  -5  10 6456.93 267.446  92
 -12  -5  11 386.583 70.9695  85
 -12  -4 -12 7963.36 303.963  45
 -12  -4 -11 117.240 64.5147  45
 -12  -4 -10 9761.31 413.013  45
 -12  -4 -10 10713.5 439.894  32
 -12  -4  -9 2861.39 240.228  45
 -12  -4  -9 2675.43 245.754  32
 -12  -4  -8 19758.3 1120.23  23
 -12  -4  -8 19180.1 1137.23  29
 -12  -4  -8 20379.0 653.358  45
 -12  -4  -8 19983.6 675.796  32
 -12  -4  -7 4020.79 543.107  23
 -12  -4  -7 3563.13 526.721  29
 -12  -4  -7 3673.24 304.708  32
 -12  -4  -7 3856.76 297.206  45
 -12  -4  -6 30862.3 1523.20  29
 -12  -4  -6 32895.2 1579.65  23
 -12  -4  -6 31783.4 889.775  32
 -12  -4  -6 31148.2 829.202  45
 -12  -4  -5 7563.41 708.161  18
 -12  -4  -5 7481.76 771.076  29
 -12  -4  -5 7170.73 748.877  23
 -12  -4  -5 7070.41 430.028  32
 -12  -4  -5 6693.44 387.847  45
 -12  -4  -4 14165.3 961.324  18
 -12  -4  -4 13924.6 1050.50  23
 -12  -4  -4 14451.9 1065.31  29
 -12  -4  -4 14188.7 561.655  45
 -12  -4  -4 14116.2 609.240  32
 -12  -4  -3 1314.08 292.014  18
 -12  -4  -3 1856.07 392.726  31
 -12  -4  -3 1452.51 360.856  29
 -12  -4  -3 1690.57 200.951  45
 -12  -4  -3 1393.33 191.852  80
 -12  -4  -2 38878.6 1748.64  29
 -12  -4  -2 41087.5 1749.37  31
 -12  -4  -2 37905.1 1553.94  18
 -12  -4  -2 42334.1 1086.57  44
 -12  -4  -2 40853.5 928.416  45
 -12  -4  -2 41456.0 984.344  80
 -12  -4  -1 10880.5 924.930  29
 -12  -4  -1 12071.8 869.530  18
 -12  -4  -1 11362.9 483.003  45
 -12  -4  -1 11555.8 570.950  44
 -12  -4  -1 10847.9 884.268  31
 -12  -4  -1 11136.2 510.150  80
 -12  -4   0 11644.4 828.848  18
 -12  -4   0 12929.2 987.381  29
 -12  -4   0 13107.8 549.023  80
 -12  -4   0 12423.7 529.951  37
 -12  -4   0 12826.0 507.356  45
 -12  -4   0 13858.3 623.325  44
 -12  -4   0 13393.2 987.048  31
 -12  -4   1 5806.84 363.003  80
 -12  -4   1 6306.89 418.849  44
 -12  -4   1 6437.79 376.860  37
 -12  -4   1 6131.67 662.448  31
 -12  -4   2 8339.11 467.406  47
 -12  -4   2 9484.45 500.950  85
 -12  -4   2 8957.11 448.070  80
 -12  -4   2 8204.68 767.262  31
 -12  -4   2 8937.51 497.228  44
 -12  -4   2 8053.02 418.236  37
 -12  -4   3 2929.44 282.855  47
 -12  -4   3 3263.33 274.670  80
 -12  -4   3 3012.73 292.616  85
 -12  -4   3 2970.58 247.610  37
 -12  -4   3 2870.85 293.803  44
 -12  -4   4 10284.2 471.903  80
 -12  -4   4 11003.3 539.722  85
 -12  -4   4 10356.5 499.649  92
 -12  -4   4 10122.3 507.396  47
 -12  -4   4 9588.81 416.731  37
 -12  -4   5 18306.3 607.067  80
 -12  -4   5 18824.1 687.878  85
 -12  -4   5 18600.0 667.906  47
 -12  -4   5 18213.9 648.461  92
 -12  -4   6 8203.44 447.636  85
 -12  -4   6 7173.47 373.809  80
 -12  -4   6 7167.35 351.933  51
 -12  -4   6 7658.78 407.966  92
 -12  -4   7 15865.8 519.283  80
 -12  -4   7 16426.2 606.755  85
 -12  -4   7 15351.3 473.533  51
 -12  -4   7 16007.1 561.725  92
 -12  -4   8 2340.55 195.023  80
 -12  -4   8 2550.49 236.790  85
 -12  -4   8 2260.61 161.641  51
 -12  -4   8 2330.83 205.465  92
 -12  -4   9 9212.50 362.215  92
 -12  -4   9 8697.76 311.486  80
 -12  -4   9 9444.53 407.109  85
 -12  -4  10 370.580 52.1632  80
 -12  -4  10 408.991 84.1529  92
 -12  -4  10 491.500 103.428  85
 -12  -4  11 3292.86 181.031  85
 -12  -3 -12 476.158 76.2469  45
 -12  -3 -11 15830.9 465.754  45
 -12  -3 -11 14011.5 336.689  77
 -12  -3 -10 43.0798 55.4915  45
 -12  -3 -10 109.939 52.9629  77
 -12  -3  -9 18793.1 599.071  45
 -12  -3  -9 19183.5 604.907  32
 -12  -3  -9 18171.7 493.186  77
 -12  -3  -8 1580.44 162.292  77
 -12  -3  -8 1678.77 199.255  45
 -12  -3  -8 2000.50 218.413  32
 -12  -3  -8 1358.27 303.426  29
 -12  -3  -7 32321.3 708.511  77
 -12  -3  -7 32348.1 1495.48  29
 -12  -3  -7 34243.1 1437.09  23
 -12  -3  -7 32322.6 864.928  32
 -12  -3  -7 32836.0 861.814  45
 -12  -3  -6 14.9238 112.946  23
 -12  -3  -6 464.708 173.604  29
 -12  -3  -6 239.268 103.559  45
 -12  -3  -6 461.980 141.127  32
 -12  -3  -5 22955.0 1117.19  18
 -12  -3  -5 22997.5 1331.61  29
 -12  -3  -5 25024.0 1340.17  23
 -12  -3  -5 24347.6 788.553  32
 -12  -3  -5 24888.0 769.846  45
 -12  -3  -4 2450.78 443.900  23
 -12  -3  -4 1872.00 324.909  18
 -12  -3  -4 2961.67 492.429  29
 -12  -3  -4 2033.61 230.162  45
 -12  -3  -3 35423.4 1676.44  29
 -12  -3  -3 32850.0 1520.39  31
 -12  -3  -3 33503.9 1341.22  18
 -12  -3  -3 35311.3 913.287  45
 -12  -3  -3 35882.2 955.487  80
 -12  -3  -2 7714.66 791.409  29
 -12  -3  -2 7912.10 757.652  31
 -12  -3  -2 6724.45 609.261  18
 -12  -3  -2 6831.01 405.874  45
 -12  -3  -2 7633.83 470.399  44
 -12  -3  -2 7075.50 428.010  80
 -12  -3  -1 25968.6 1443.88  29
 -12  -3  -1 23065.3 1086.50  18
 -12  -3  -1 24854.4 1302.03  31
 -12  -3  -1 26139.2 851.256  44
 -12  -3  -1 25929.9 764.574  45
 -12  -3  -1 26587.5 816.029  80
 -12  -3   0 14258.2 1077.18  29
 -12  -3   0 15123.5 612.605  80
 -12  -3   0 14492.4 636.672  44
 -12  -3   0 14643.8 571.974  45
 -12  -3   0 14713.1 541.797  37
 -12  -3   0 14974.0 1001.61  31
 -12  -3   1 33652.2 909.070  80
 -12  -3   1 33987.1 966.869  44
 -12  -3   1 31908.3 771.189  37
 -12  -3   1 31798.8 1427.18  31
 -12  -3   2 16740.7 640.199  47
 -12  -3   2 15839.6 618.540  80
 -12  -3   2 16282.5 671.065  44
 -12  -3   2 15883.9 988.082  31
 -12  -3   2 15498.7 521.163  37
 -12  -3   3 29067.6 841.125  47
 -12  -3   3 29861.6 876.889  85
 -12  -3   3 30193.1 843.230  80
 -12  -3   3 29456.8 889.283  44
 -12  -3   4 18831.3 692.522  85
 -12  -3   4 18015.4 643.985  80
 -12  -3   4 17700.6 651.108  47
 -12  -3   5 3426.35 301.799  85
 -12  -3   5 2899.21 261.469  80
 -12  -3   5 2899.07 267.637  47
 -12  -3   5 2898.60 254.725  92
 -12  -3   6 13948.3 541.973  80
 -12  -3   6 14082.4 581.897  85
 -12  -3   6 13601.7 434.327  51
 -12  -3   6 13439.2 521.434  92
 -12  -3   7 1908.16 199.320  92
 -12  -3   7 2252.50 237.592  85
 -12  -3   7 2110.32 210.394  80
 -12  -3   8 10328.6 405.176  92
 -12  -3   8 10629.2 427.204  80
 -12  -3   8 10783.4 466.519  85
 -12  -3   9 2729.56 189.760  92
 -12  -3   9 2906.56 210.807  80
 -12  -3   9 2853.35 233.724  85
 -12  -3  10 8378.44 266.634  92
 -12  -3  10 9121.38 356.355  85
 -12  -3  10 9053.27 313.930  80
 -12  -3  11 466.747 58.9578  80
 -12  -3  11 639.089 91.5448  85
 -12  -2 -11 656.867 92.0076  45
 -12  -2 -11 672.589 75.2173  77
 -12  -2 -10 15478.8 477.000  45
 -12  -2 -10 13903.1 389.229  77
 -12  -2  -9 142.477 81.6910  45
 -12  -2  -9 122.833 69.5883  77
 -12  -2  -8 21769.3 635.759  32
 -12  -2  -8 21760.3 659.395  45
 -12  -2  -8 20225.5 564.180  77
 -12  -2  -7 755.655 124.971  77
 -12  -2  -7 881.785 149.318  32
 -12  -2  -7 811.343 155.315  45
 -12  -2  -7 815.452 243.022  29
 -12  -2  -6 23010.4 645.231  77
 -12  -2  -6 22912.2 734.549  45
 -12  -2  -6 23586.4 732.706  32
 -12  -2  -6 22935.4 1261.38  29
 -12  -2  -5 985.257 139.851  77
 -12  -2  -5 931.004 160.715  32
 -12  -2  -5 923.505 165.212  45
 -12  -2  -5 1026.37 289.545  29
 -12  -2  -5 321.936 145.570  23
 -12  -2  -4 17289.5 560.507  77
 -12  -2  -4 16845.3 1137.61  29
 -12  -2  -4 17904.6 665.801  45
 -12  -2  -3 3504.84 251.751  77
 -12  -2  -3 3994.76 321.287  45
 -12  -2  -3 3409.01 533.784  29
 -12  -2  -3 3204.63 453.828  31
 -12  -2  -3 3678.34 320.708  80
 -12  -2  -2 28781.0 685.650  77
 -12  -2  -2 27440.6 1253.70  31
 -12  -2  -2 26594.3 1452.28  29
 -12  -2  -2 29238.1 883.101  44
 -12  -2  -2 28483.0 842.639  45
 -12  -2  -2 30344.8 889.418  80
 -12  -2  -1 2218.30 402.939  29
 -12  -2  -1 2108.77 339.933  31
 -12  -2  -1 2405.79 267.985  44
 -12  -2  -1 2523.97 262.072  45
 -12  -2  -1 2738.02 271.044  80
 -12  -2   0 2230.10 435.152  29
 -12  -2   0 2655.08 387.619  31
 -12  -2   0 2382.83 263.253  44
 -12  -2   0 2388.55 248.327  45
 -12  -2   0 2587.51 262.950  80
 -12  -2   1 2167.30 254.175  44
 -12  -2   1 2394.59 244.871  45
 -12  -2   1 2312.68 258.079  80
 -12  -2   1 2318.13 361.791  31
 -12  -2   1 2290.41 233.775  47
 -12  -2   2 7929.87 423.377  47
 -12  -2   2 8395.93 465.309  80
 -12  -2   2 8473.25 477.002  44
 -12  -2   3 3800.44 292.851  47
 -12  -2   3 3487.70 297.769  80
 -12  -2   3 3991.97 319.619  85
 -12  -2   3 3861.10 328.784  44
 -12  -2   4 11092.3 520.540  85
 -12  -2   4 11663.4 532.953  80
 -12  -2   4 10748.1 466.826  92
 -12  -2   4 10667.9 482.170  47
 -12  -2   4 11452.9 544.837  44
 -12  -2   5 5539.33 363.387  80
 -12  -2   5 5505.41 368.351  85
 -12  -2   5 6099.35 358.488  47
 -12  -2   5 5416.91 320.240  92
 -12  -2   6 5495.58 357.620  80
 -12  -2   6 5493.06 351.805  85
 -12  -2   6 4562.00 283.527  92
 -12  -2   7 2604.83 245.517  80
 -12  -2   7 2748.42 246.924  85
 -12  -2   7 2454.77 199.842  92
 -12  -2   8 5803.94 332.679  80
 -12  -2   8 5532.40 329.744  85
 -12  -2   8 5681.18 268.692  92
 -12  -2   9 5326.81 297.467  85
 -12  -2   9 4934.69 285.619  80
 -12  -2  10 1694.42 156.071  85
 -12  -2  10 1444.63 144.188  80
 -12  -2  11 3287.09 171.619  80
 -12  -2  11 3270.16 179.366  85
 -12  -1 -11 3455.16 173.530  80
 -12  -1 -10 625.461 92.2432  45
 -12  -1 -10 639.154 83.7722  77
 -12  -1  -9 5959.76 299.108  45
 -12  -1  -9 5719.95 269.235  77
 -12  -1  -8 619.905 118.684  45
 -12  -1  -8 820.147 121.600  77
 -12  -1  -7 11434.7 440.141  32
 -12  -1  -7 12101.2 493.988  45
 -12  -1  -7 10815.3 422.852  77
 -12  -1  -6 333.663 112.499  45
 -12  -1  -6 421.980 99.2781  77
 -12  -1  -5 16664.0 563.790  77
 -12  -1  -5 17146.9 635.674  45
 -12  -1  -5 17091.8 1040.97  29
 -12  -1  -4 394.130 95.7573  77
 -12  -1  -4 511.467 137.833  80
 -12  -1  -4 498.892 214.239  29
 -12  -1  -4 400.026 130.407  45
 -12  -1  -3 7058.71 371.840  77
 -12  -1  -3 7393.11 435.762  45
 -12  -1  -3 7123.13 416.561  44
 -12  -1  -3 6827.10 701.825  29
 -12  -1  -3 7142.43 431.155  80
 -12  -1  -2 560.348 117.716  77
 -12  -1  -2 866.304 175.730  80
 -12  -1  -2 1158.40 317.356  29
 -12  -1  -2 855.184 169.318  45
 -12  -1  -2 1013.82 172.933  44
 -12  -1  -1 12239.7 483.871  77
 -12  -1  -1 12202.6 556.197  45
 -12  -1  -1 11822.0 549.988  44
 -12  -1  -1 11920.7 949.924  29
 -12  -1  -1 12424.0 572.288  80
 -12  -1   0 185.298 112.904  80
 -12  -1   0 270.832 88.1392  77
 -12  -1   0 211.430 146.326  29
 -12  -1   0 208.848 103.213  44
 -12  -1   0 184.632 111.132  45
 -12  -1   1 31536.4 740.129  77
 -12  -1   1 30676.1 879.642  44
 -12  -1   1 30389.6 864.924  45
 -12  -1   1 29473.6 764.186  47
 -12  -1   1 31117.8 907.694  80
 -12  -1   2 2634.66 211.747  77
 -12  -1   2 3004.04 282.585  44
 -12  -1   2 2589.30 266.955  80
 -12  -1   2 2971.70 246.894  47
 -12  -1   3 9488.43 485.811  44
 -12  -1   3 9036.84 418.339  47
 -12  -1   3 9960.02 477.525  85
 -12  -1   3 10396.5 519.726  80
 -12  -1   4 3186.50 246.613  47
 -12  -1   4 2507.32 257.143  80
 -12  -1   4 2618.03 249.583  85
 -12  -1   5 10652.7 430.063  47
 -12  -1   5 11067.4 521.457  80
 -12  -1   5 10755.0 483.284  85
 -12  -1   6 2159.99 234.950  80
 -12  -1   6 2151.68 217.002  85
 -12  -1   7 11577.9 469.784  85
 -12  -1   7 12078.1 507.423  80
 -12  -1   8 5265.92 324.143  80
 -12  -1   8 5253.64 299.815  85
 -12  -1   9 5076.30 272.636  85
 -12  -1   9 5495.31 303.593  80
 -12  -1  10 1844.28 149.038  85
 -12  -1  10 1972.83 168.645  80
 -12  -1  11 2252.11 129.642  85
 -12  -1  11 2398.90 158.376  80
 -12   0 -10 3667.06 163.647  80
 -12   0  -9 7176.50 283.927  80
 -12   0  -9 7554.86 290.377  45
 -12   0  -9 7075.54 256.963  77
 -12   0  -8 3864.21 242.350  80
 -12   0  -8 4373.21 252.040  45
 -12   0  -8 3838.91 221.296  77
 -12   0  -7 2082.88 196.371  45
 -12   0  -7 2070.79 178.500  77
 -12   0  -6 6779.63 369.197  80
 -12   0  -6 6570.95 360.948  45
 -12   0  -6 6593.89 332.887  77
 -12   0  -5 3685.16 290.484  80
 -12   0  -5 3136.33 264.429  45
 -12   0  -5 3114.80 242.934  77
 -12   0  -4 12907.7 547.694  80
 -12   0  -4 11979.9 479.953  77
 -12   0  -4 11818.3 477.195  44
 -12   0  -4 12502.8 534.254  45
 -12   0  -3 1223.50 183.147  80
 -12   0  -3 990.372 153.934  77
 -12   0  -3 860.328 149.703  44
 -12   0  -3 1031.64 170.916  45
 -12   0  -3 556.751 202.913  29
 -12   0  -2 13038.6 510.765  77
 -12   0  -2 13565.0 536.289  44
 -12   0  -2 14173.9 590.679  45
 -12   0  -2 14445.4 598.898  80
 -12   0  -2 13588.8 935.104  29
 -12   0  -1 2691.02 239.303  77
 -12   0  -1 2576.39 241.235  44
 -12   0  -1 2503.85 264.781  45
 -12   0  -1 2616.68 267.587  80
 -12   0  -1 1661.31 345.617  29
 -12   0   0 31680.3 791.233  77
 -12   0   0 31002.5 880.080  45
 -12   0   0 32681.7 844.211  44
 -12   0   0 33140.9 914.938  80
 -12   0   1 240.610 90.2565  77
 -12   0   1 150.957 102.884  80
 -12   0   1 175.831 113.048  45
 -12   0   1 382.257 111.650  44
 -12   0   2 26206.9 695.995  77
 -12   0   2 26174.7 761.044  44
 -12   0   2 26501.7 670.914  62
 -12   0   2 25468.0 722.607  85
 -12   0   2 26900.6 823.875  80
 -12   0   3 855.835 166.400  80
 -12   0   3 606.181 116.667  77
 -12   0   3 871.964 152.789  44
 -12   0   3 633.961 124.944  85
 -12   0   3 722.700 118.479  62
 -12   0   4 15101.8 545.207  85
 -12   0   4 15651.9 617.708  80
 -12   0   4 15133.7 501.352  62
 -12   0   5 2055.53 236.538  80
 -12   0   5 2062.36 207.545  85
 -12   0   5 2052.76 183.117  62
 -12   0   6 11562.0 388.791  76
 -12   0   6 11827.6 413.882  62
 -12   0   6 10939.9 439.055  85
 -12   0   6 12411.8 530.131  80
 -12   0   7 3571.64 215.882  62
 -12   0   7 3530.67 277.617  80
 -12   0   7 3293.35 232.994  85
 -12   0   8 4649.64 255.971  85
 -12   0   8 4812.63 306.374  80
 -12   0   9 2657.87 172.920  85
 -12   0   9 2577.83 209.410  80
 -12   0  10 3352.90 213.569  80
 -12   0  10 3036.53 150.083  85
 -12   0  11 3745.99 194.201  80
 -12   1  -8 5239.81 217.208  77
 -12   1  -8 5518.86 228.760  45
 -12   1  -8 5284.32 221.695  80
 -12   1  -7 11157.5 362.315  77
 -12   1  -7 11673.7 385.815  45
 -12   1  -7 11476.0 376.279  80
 -12   1  -6 5137.42 273.256  77
 -12   1  -6 5665.53 297.114  45
 -12   1  -6 5415.09 290.658  80
 -12   1  -5 13129.7 458.591  77
 -12   1  -5 14264.6 499.481  45
 -12   1  -5 13063.2 371.763  44
 -12   1  -5 13978.0 495.225  80
 -12   1  -4 4015.50 270.070  77
 -12   1  -4 3788.95 223.591  44
 -12   1  -4 4240.21 294.033  45
 -12   1  -4 4053.76 285.922  80
 -12   1  -3 14169.3 516.527  77
 -12   1  -3 14126.4 457.794  44
 -12   1  -3 15601.4 566.711  45
 -12   1  -3 14802.8 557.079  80
 -12   1  -2 2649.46 230.974  77
 -12   1  -2 2247.07 196.919  44
 -12   1  -2 2331.02 237.240  45
 -12   1  -2 2563.45 248.090  80
 -12   1  -1 22909.7 669.729  77
 -12   1  -1 24119.4 742.660  45
 -12   1  -1 22703.2 626.271  44
 -12   1  -1 24566.4 747.776  80
 -12   1   0 204.845 96.7948  77
 -12   1   0 83.8442 97.2321  80
 -12   1   0 254.820 121.872  45
 -12   1   0 174.874 67.0326  44
 -12   1   1 17990.6 589.639  77
 -12   1   1 17049.7 557.224  44
 -12   1   1 17439.3 639.531  80
 -12   1   1 16821.7 524.860  85
 -12   1   2 14.4312 80.3727  77
 -12   1   2 61.0247 92.3561  80
 -12   1   2 102.895 79.1671  44
 -12   1   2-3.92360 74.6624  85
 -12   1   2 212.952 78.9456  62
 -12   1   3 11252.9 454.729  77
 -12   1   3 10547.3 407.535  85
 -12   1   3 12079.3 533.748  80
 -12   1   3 11281.0 444.858  62
 -12   1   4 1263.35 185.101  80
 -12   1   4 1298.52 146.482  85
 -12   1   4 1380.57 160.292  62
 -12   1   5 19953.3 655.646  80
 -12   1   5 18390.0 504.406  85
 -12   1   5 19777.0 566.482  62
 -12   1   6 425.103 126.279  80
 -12   1   6 279.760 73.7548  85
 -12   1   6 360.869 95.5295  62
 -12   1   7 12419.0 391.020  76
 -12   1   7 12483.9 488.327  80
 -12   1   7 11077.2 339.284  85
 -12   1   7 11726.4 398.528  62
 -12   1   8 821.258 131.009  80
 -12   1   8 735.265 88.7966  76
 -12   1   8 797.349 105.929  62
 -12   1   9 5820.53 296.085  80
 -12   1  10 82.2400 56.0038  80
 -12   1  11 1039.37 101.502  80
 -12   2  -7 2403.34 135.357  77
 -12   2  -6 4674.70 222.356  77
 -12   2  -6 5194.47 232.046  45
 -12   2  -6 4581.53 208.816  80
 -12   2  -5 3504.12 214.321  77
 -12   2  -5 3766.66 225.363  45
 -12   2  -5 3511.70 207.299  80
 -12   2  -4 9001.52 365.930  77
 -12   2  -4 9624.99 380.044  45
 -12   2  -4 9339.16 365.888  80
 -12   2  -3 3559.43 245.482  77
 -12   2  -3 3979.14 263.941  45
 -12   2  -3 3761.37 250.290  80
 -12   2  -2 12688.7 466.452  77
 -12   2  -2 12707.9 484.045  45
 -12   2  -2 11981.1 462.936  80
 -12   2  -1 4831.54 297.650  77
 -12   2  -1 4933.85 312.306  45
 -12   2  -1 5320.79 321.685  80
 -12   2   0 9154.65 408.534  77
 -12   2   0 9749.74 440.976  45
 -12   2   0 9210.21 427.696  80
 -12   2   1 3181.14 261.664  80
 -12   2   1 3166.51 246.540  77
 -12   2   2 8130.57 384.573  77
 -12   2   2 8090.89 407.123  80
 -12   2   2 7753.21 363.897  62
 -12   2   3 2734.23 224.541  77
 -12   2   3 2870.40 250.567  80
 -12   2   3 2599.14 214.075  62
 -12   2   4 14180.2 531.653  80
 -12   2   4 13425.0 463.056  62
 -12   2   5 226.998 99.5440  80
 -12   2   5 229.351 80.6585  62
 -12   2   6 4883.21 299.982  80
 -12   2   6 4819.45 264.781  62
 -12   2   7 82.7347 78.3609  80
 -12   2   7 108.747 57.9911  76
 -12   2   7 42.9217 64.8787  62
 -12   2   8 7720.68 272.084  76
 -12   2   8 7880.60 337.609  80
 -12   2   8 7749.18 292.426  62
 -12   2   9 165.116 38.9643  76
 -12   2   9 209.491 76.8976  80
 -12   2  10 11995.9 339.691  80
 -12   3  -5 3132.39 162.513  77
 -12   3  -4 7318.22 276.117  77
 -12   3  -4 7494.56 262.268  45
 -12   3  -4 6612.05 218.497  80
 -12   3  -3 8752.85 325.593  77
 -12   3  -3 8610.47 318.295  45
 -12   3  -3 8337.31 288.673  80
 -12   3  -2 6739.11 284.812  80
 -12   3  -2 7148.21 313.848  77
 -12   3  -1 12030.5 398.013  80
 -12   3  -1 12763.4 431.720  77
 -12   3   0 3331.13 222.907  80
 -12   3   0 3453.17 234.778  77
 -12   3   1 8221.82 353.638  80
 -12   3   1 8459.98 366.001  77
 -12   3   2 6789.57 317.017  62
 -12   3   2 6920.98 331.547  80
 -12   3   2 7101.66 335.289  77
 -12   3   3 17261.5 499.075  62
 -12   3   3 17470.5 522.367  80
 -12   3   3 17069.2 509.410  77
 -12   3   4 1530.50 156.458  62
 -12   3   4 1682.10 170.108  80
 -12   3   5 16353.0 467.891  62
 -12   3   5 16741.0 495.193  80
 -12   3   6 1434.75 139.133  62
 -12   3   6 1519.60 153.945  80
 -12   3   7 12393.8 370.215  62
 -12   3   7 12900.2 399.658  80
 -12   3   7 12055.7 361.140  76
 -12   3   8 89.6194 48.0257  62
 -12   3   8 70.8840 46.9956  76
 -12   3   8 105.048 57.2394  80
 -12   3   9 10493.9 303.531  80
 -12   4  -3 5116.69 191.225  77
 -12   4  -2 2968.17 165.961  77
 -12   4  -1 6646.38 190.635  80
 -12   4  -1 8376.58 293.543  77
 -12   4   0 3219.14 185.708  62
 -12   4   0 2706.37 141.461  80
 -12   4   0 3090.27 190.501  77
 -12   4   1 7412.29 287.062  62
 -12   4   1 6949.17 244.274  80
 -12   4   1 7258.37 293.949  77
 -12   4   2 11681.2 364.598  62
 -12   4   2 10729.9 315.323  80
 -12   4   2 11473.5 372.739  77
 -12   4   3 615.402 93.6980  62
 -12   4   3 720.536 94.0492  80
 -12   4   4 7190.77 284.453  62
 -12   4   4 7036.75 261.655  80
 -12   4   5 294.782 69.4529  62
 -12   4   5 213.700 63.7584  80
 -12   4   6 5209.35 225.518  62
 -12   4   6 5143.94 209.201  80
 -12   4   6 5181.84 228.699  76
 -12   4   7 718.293 83.6712  62
 -12   4   7 773.642 80.2486  80
 -12   4   7 621.095 78.7235  76
 -12   4   8 5717.80 185.581  62
 -12   5   2 3548.92 157.051  62
 -12   5   3 1615.07 109.383  62
 -12   5   4 3018.12 146.483  62
 -12   5   5 2492.01 132.482  76
 -12   5   5 2483.24 126.562  62
 -11 -16  -4-29.6934 43.1976  57
 -11 -16  -3 7164.44 196.880  57
 -11 -15  -7 1785.84 127.863  46
 -11 -15  -6 29714.6 550.310  46
 -11 -15  -5 321.248 77.5128  46
 -11 -15  -4 33910.5 648.469  46
 -11 -15  -3 1697.53 152.370  46
 -11 -15  -2 29264.2 579.092  57
 -11 -15  -2 29948.2 601.362  46
 -11 -15  -1 273.128 72.8871  57
 -11 -15  -1 184.646 60.7467  46
 -11 -15   0 15173.0 376.376  57
 -11 -15   0 15181.4 376.398  46
 -11 -15   1 565.387 73.6873  57
 -11 -14  -8 9212.94 356.552  34
 -11 -14  -7 33091.1 724.460  34
 -11 -14  -6 6564.51 339.390  34
 -11 -14  -5 18301.1 574.871  34
 -11 -14  -4 1510.76 173.020  34
 -11 -14  -3 30258.6 713.103  34
 -11 -14  -2 929.094 139.986  46
 -11 -14  -1 37999.3 777.362  46
 -11 -14   0 166.520 75.8105  46
 -11 -14   1 23814.0 550.623  57
 -11 -14   1 23599.0 552.439  46
 -11 -14   2 23.5514 56.0909  57
 -11 -14   2 58.2887 47.4050  46
 -11 -14   3 19744.8 395.905  57
 -11 -13  -7 8108.90 631.938  28
 -11 -13  -6 24464.1 1155.03  28
 -11 -13  -5 18052.2 1019.71  28
 -11 -13  -5 17781.0 489.046  37
 -11 -13  -4 44777.2 1617.83  28
 -11 -13  -4 41241.5 753.369  37
 -11 -13  -3 12255.6 409.033  51
 -11 -13  -3 12818.4 519.663  34
 -11 -13  -2 23137.9 577.163  51
 -11 -13  -2 25200.6 709.762  34
 -11 -13  -1 1393.38 148.610  51
 -11 -13  -1 1426.61 171.927  34
 -11 -13   0 22149.4 561.786  51
 -11 -13   0 23064.5 599.413  34
 -11 -13   1 2096.15 172.793  51
 -11 -13   1 2082.71 197.235  46
 -11 -13   2 23803.4 597.500  57
 -11 -13   2 22848.8 590.639  46
 -11 -13   3 198.355 63.6193  51
 -11 -13   3 285.927 87.8617  57
 -11 -13   3 224.928 66.4628  46
 -11 -13   4 17953.2 407.270  46
 -11 -13   4 17920.1 416.205  57
 -11 -13   4 16692.7 348.325  51
 -11 -13   5 64.3796 41.7729  57
 -11 -12  -9 17790.6 943.914  28
 -11 -12  -9 18493.9 500.343  37
 -11 -12  -8 16186.9 977.191  28
 -11 -12  -8 17981.9 528.879  37
 -11 -12  -7 4614.24 550.437  28
 -11 -12  -7 4453.43 277.302  37
 -11 -12  -6 25932.1 1341.08  28
 -11 -12  -6 25385.4 688.918  37
 -11 -12  -5 29838.9 1451.54  28
 -11 -12  -5 29622.6 762.589  37
 -11 -12  -4 24745.3 1337.44  28
 -11 -12  -4 25047.3 717.284  37
 -11 -12  -3 20966.9 1223.93  28
 -11 -12  -3 19537.7 632.771  37
 -11 -12  -2 7329.42 733.711  28
 -11 -12  -2 7794.76 400.578  37
 -11 -12  -1 11826.4 422.386  92
 -11 -12  -1 12285.4 797.672  24
 -11 -12  -1 12053.1 474.463  51
 -11 -12  -1 12315.9 512.379  34
 -11 -12   0 14016.3 457.623  92
 -11 -12   0 13893.7 506.687  51
 -11 -12   0 13382.0 514.844  34
 -11 -12   1 18957.9 521.970  92
 -11 -12   1 19797.7 592.695  51
 -11 -12   1 18382.4 553.989  34
 -11 -12   2 6394.66 291.558  92
 -11 -12   2 6455.85 332.999  51
 -11 -12   2 5694.85 271.236  34
 -11 -12   2 6680.42 357.630  46
 -11 -12   3 18260.7 446.966  92
 -11 -12   3 18698.0 535.116  51
 -11 -12   3 18562.3 552.960  46
 -11 -12   4 1785.17 127.994  92
 -11 -12   4 1984.05 171.999  57
 -11 -12   4 2088.11 174.830  51
 -11 -12   4 1954.11 168.528  46
 -11 -12   5 17172.4 410.572  46
 -11 -12   5 18278.3 434.547  57
 -11 -12   5 17515.9 434.519  51
 -11 -12   6 224.598 54.0995  51
 -11 -12   6 123.413 47.0067  57
 -11 -11  -9 21623.9 1009.96  31
 -11 -11  -8 283.080 160.660  18
 -11 -11  -8 719.080 206.773  31
 -11 -11  -7 46285.7 1657.28  18
 -11 -11  -7 48586.5 1663.09  31
 -11 -11  -6 8854.79 754.601  18
 -11 -11  -6 8921.71 816.315  28
 -11 -11  -6 9250.54 456.777  37
 -11 -11  -6 9101.36 749.537  31
 -11 -11  -5 16758.3 1133.74  28
 -11 -11  -5 16738.3 1060.45  18
 -11 -11  -5 17629.5 639.003  37
 -11 -11  -5 17347.0 1038.91  31
 -11 -11  -4 10897.6 923.971  28
 -11 -11  -4 11070.9 445.906  47
 -11 -11  -4 10539.4 831.260  31
 -11 -11  -4 10977.6 504.722  37
 -11 -11  -3 18928.1 1207.28  28
 -11 -11  -3 19010.0 575.437  47
 -11 -11  -3 18500.6 655.898  37
 -11 -11  -2 11622.1 938.142  28
 -11 -11  -2 10718.2 437.243  47
 -11 -11  -2 11757.9 525.654  37
 -11 -11  -1 17130.4 587.627  92
 -11 -11  -1 15166.1 1060.72  28
 -11 -11  -1 16721.3 543.126  47
 -11 -11  -1 16828.2 628.911  37
 -11 -11   0 39129.1 883.794  92
 -11 -11   0 38129.7 1655.95  28
 -11 -11   0 39263.1 814.802  47
 -11 -11   0 37392.1 926.548  37
 -11 -11   1 4453.13 300.050  92
 -11 -11   1 3671.11 412.965  24
 -11 -11   1 4083.05 298.927  51
 -11 -11   1 3934.93 284.444  34
 -11 -11   2 29867.2 747.176  92
 -11 -11   2 30281.8 788.070  51
 -11 -11   2 29535.9 695.757  34
 -11 -11   3 6119.22 335.046  92
 -11 -11   3 6211.29 351.200  51
 -11 -11   3 6216.89 352.632  46
 -11 -11   3 5536.46 265.297  34
 -11 -11   4 7122.74 338.131  92
 -11 -11   4 7463.26 366.876  51
 -11 -11   4 7396.85 354.134  46
 -11 -11   5 1367.87 144.556  92
 -11 -11   5 1363.85 157.316  51
 -11 -11   5 1523.19 150.945  57
 -11 -11   5 1332.78 144.845  46
 -11 -11   6 10921.5 332.417  57
 -11 -11   6 11040.1 375.977  51
 -11 -11   7 681.346 63.4124  57
 -11 -11   7 654.103 88.2580  51
 -11 -10  -9 495.936 201.686  18
 -11 -10  -9 296.487 160.413  31
 -11 -10  -8 68726.4 2157.71  31
 -11 -10  -8 67542.0 2137.90  18
 -11 -10  -7 3756.10 505.128  31
 -11 -10  -7 4283.96 552.201  18
 -11 -10  -6 52371.6 1931.47  31
 -11 -10  -6 50797.4 1933.81  18
 -11 -10  -5 12659.5 984.465  18
 -11 -10  -5 12683.4 948.822  31
 -11 -10  -4 21637.1 1289.74  18
 -11 -10  -4 20297.6 1278.04  28
 -11 -10  -4 22491.8 750.672  37
 -11 -10  -4 21511.0 1248.04  31
 -11 -10  -3 3965.08 571.314  28
 -11 -10  -3 4006.01 549.729  31
 -11 -10  -3 4641.77 350.133  37
 -11 -10  -2 20370.5 1278.55  28
 -11 -10  -2 20541.0 661.983  47
 -11 -10  -2 19806.7 713.893  37
 -11 -10  -2 19572.7 1200.16  31
 -11 -10  -1 17012.3 1156.27  28
 -11 -10  -1 16769.4 596.166  47
 -11 -10  -1 16384.2 651.605  37
 -11 -10   0 9309.80 459.040  92
 -11 -10   0 8976.35 832.402  28
 -11 -10   0 8158.22 415.468  47
 -11 -10   0 8325.17 461.282  37
 -11 -10   1 9049.11 452.592  92
 -11 -10   1 9623.95 840.249  28
 -11 -10   1 9094.18 435.513  47
 -11 -10   1 8995.78 479.147  37
 -11 -10   2 1197.76 170.895  92
 -11 -10   2 1106.23 171.767  51
 -11 -10   2 1040.20 147.457  34
 -11 -10   3 28174.3 781.247  92
 -11 -10   3 29053.9 805.306  51
 -11 -10   3 26744.4 618.607  34
 -11 -10   4 14540.2 549.433  92
 -11 -10   4 14324.4 552.902  51
 -11 -10   4 13471.3 508.565  46
 -11 -10   5 11463.5 464.412  92
 -11 -10   5 12652.8 497.492  51
 -11 -10   5 12168.1 442.950  46
 -11 -10   6 1458.51 165.093  92
 -11 -10   6 1574.75 171.069  51
 -11 -10   6 1498.85 149.061  57
 -11 -10   6 1404.89 139.097  46
 -11 -10   7 6752.03 306.640  51
 -11 -10   7 6319.94 229.385  57
 -11 -10   7 6744.45 297.835  92
 -11 -10   8 3828.93 199.461  51
 -11  -9 -10 1770.26 306.977  23
 -11  -9 -10 1959.12 370.441  18
 -11  -9  -9 26108.3 1370.81  18
 -11  -9  -9 25336.7 1189.30  23
 -11  -9  -8 488.758 190.918  23
 -11  -9  -8 561.310 222.653  18
 -11  -9  -7 17285.6 1021.02  23
 -11  -9  -7 16846.2 1150.33  18
 -11  -9  -6 1978.82 410.310  31
 -11  -9  -6 1965.41 349.845  23
 -11  -9  -6 2395.43 455.282  18
 -11  -9  -5 14163.3 488.531  44
 -11  -9  -5 13444.9 1031.79  18
 -11  -9  -5 13373.6 1027.63  31
 -11  -9  -4 415.898 204.637  31
 -11  -9  -4 381.110 204.049  18
 -11  -9  -3 37938.1 1719.24  31
 -11  -9  -3 37858.6 1002.51  37
 -11  -9  -3 37102.2 1706.43  18
 -11  -9  -2 12353.6 579.214  37
 -11  -9  -2 12122.3 979.053  31
 -11  -9  -2 12174.8 978.898  18
 -11  -9  -2 12443.0 1008.40  28
 -11  -9  -2 11903.3 466.636  85
 -11  -9  -1 46241.3 1112.18  37
 -11  -9  -1 43093.9 1851.52  31
 -11  -9  -1 44798.5 1027.79  47
 -11  -9  -1 45508.8 1901.58  28
 -11  -9  -1 47422.1 939.214  85
 -11  -9   0 6580.06 424.362  37
 -11  -9   0 6146.97 383.709  47
 -11  -9   0 6788.50 732.238  28
 -11  -9   0 6366.98 353.566  85
 -11  -9   1 28911.0 873.106  37
 -11  -9   1 28778.0 823.783  47
 -11  -9   1 29808.8 1484.09  28
 -11  -9   1 29003.7 749.269  85
 -11  -9   2 1858.84 197.779  85
 -11  -9   2 2014.00 232.946  92
 -11  -9   2 2113.28 245.962  37
 -11  -9   2 2109.89 402.684  28
 -11  -9   2 2172.73 233.635  47
 -11  -9   3 22395.8 588.861  34
 -11  -9   3 23290.2 749.613  92
 -11  -9   3 22935.3 721.998  47
 -11  -9   3 23681.3 754.410  51
 -11  -9   3 22242.4 664.779  85
 -11  -9   4 4766.53 344.265  92
 -11  -9   4 4587.04 299.650  85
 -11  -9   4 4837.15 339.384  51
 -11  -9   5 2363.63 210.692  46
 -11  -9   5 2327.95 239.797  92
 -11  -9   5 2431.63 212.980  85
 -11  -9   5 2373.00 233.505  51
 -11  -9   6 9925.68 372.366  46
 -11  -9   6 10106.1 457.271  92
 -11  -9   6 9941.63 395.932  85
 -11  -9   7 1018.97 149.880  92
 -11  -9   7 980.914 108.880  57
 -11  -9   7 1205.45 156.008  51
 -11  -9   7 774.648 104.375  85
 -11  -9   8 5105.89 273.862  92
 -11  -9   8 5491.75 274.054  51
 -11  -9   8 4883.73 209.197  85
 -11  -9   9 661.844 88.3299  51
 -11  -8 -12 17123.8 504.923  32
 -11  -8 -11 6245.78 322.916  32
 -11  -8 -11 6116.56 586.411  23
 -11  -8 -11 5438.62 496.133  29
 -11  -8 -10 21730.3 627.432  32
 -11  -8 -10 20905.0 1008.92  29
 -11  -8 -10 20081.7 1124.69  23
 -11  -8  -9 2857.94 238.237  32
 -11  -8  -9 2057.67 320.795  29
 -11  -8  -9 2672.16 428.129  23
 -11  -8  -8 33474.1 783.397  32
 -11  -8  -8 31265.3 1487.06  23
 -11  -8  -8 33622.5 1311.39  29
 -11  -8  -7 3570.51 260.112  32
 -11  -8  -7 3064.28 410.797  29
 -11  -8  -7 3692.07 519.148  23
 -11  -8  -7 2956.83 498.353  18
 -11  -8  -6 13520.0 488.625  32
 -11  -8  -6 12752.0 999.496  18
 -11  -8  -6 11377.8 900.573  23
 -11  -8  -5 29311.8 1527.65  18
 -11  -8  -5 29397.6 1437.89  23
 -11  -8  -5 29544.9 1547.94  31
 -11  -8  -4 81623.0 1298.33  44
 -11  -8  -4 82460.8 2549.99  18
 -11  -8  -4 80080.1 2558.09  31
 -11  -8  -3 651.003 133.210  44
 -11  -8  -3 546.980 211.279  18
 -11  -8  -3 575.203 203.513  31
 -11  -8  -2 30200.8 782.807  44
 -11  -8  -2 30511.7 1580.67  31
 -11  -8  -2 30966.7 1570.36  18
 -11  -8  -1 127.868 103.843  37
 -11  -8  -1 507.014 112.089  44
 -11  -8  -1 304.294 182.434  28
 -11  -8  -1 32.7863 203.438  18
 -11  -8  -1-11.2295 208.073  31
 -11  -8   0 36536.7 863.030  44
 -11  -8   0 37168.8 1732.26  31
 -11  -8   0 38003.0 1005.55  37
 -11  -8   0 36669.0 882.964  85
 -11  -8   0 37207.7 1672.59  28
 -11  -8   0 35468.8 938.132  47
 -11  -8   1 1718.86 221.575  37
 -11  -8   1 1648.25 199.688  85
 -11  -8   1 1943.05 400.689  28
 -11  -8   1 1763.91 221.204  47
 -11  -8   2 46438.5 1104.74  37
 -11  -8   2 47971.1 1019.74  85
 -11  -8   2 46595.4 1807.60  28
 -11  -8   2 46540.1 1082.04  47
 -11  -8   3 4977.96 363.249  92
 -11  -8   3 5209.84 377.521  37
 -11  -8   3 5477.24 613.304  28
 -11  -8   3 4952.42 332.946  85
 -11  -8   3 5155.33 364.212  47
 -11  -8   4 35983.8 887.273  85
 -11  -8   4 38352.4 960.476  51
 -11  -8   4 37891.0 963.263  47
 -11  -8   4 37434.3 972.070  92
 -11  -8   5 765.490 138.043  85
 -11  -8   5 699.501 152.030  92
 -11  -8   5 745.742 153.262  51
 -11  -8   6 18615.4 517.315  46
 -11  -8   6 20350.8 635.464  85
 -11  -8   6 20573.8 661.213  51
 -11  -8   6 20073.3 679.819  92
 -11  -8   7 2981.93 236.127  85
 -11  -8   7 3193.69 191.064  57
 -11  -8   7 3606.67 271.708  51
 -11  -8   7 3156.75 265.565  92
 -11  -8   8 5432.07 285.122  85
 -11  -8   8 5883.42 310.891  51
 -11  -8   8 5697.23 324.708  92
 -11  -8   9 3949.22 215.618  85
 -11  -8   9 4099.88 247.261  92
 -11  -8  10 2635.56 128.965  85
 -11  -8  10 2810.19 153.209  51
 -11  -7 -13 8241.81 346.838  32
 -11  -7 -12 8155.25 383.017  32
 -11  -7 -11 30152.1 1264.64  29
 -11  -7 -11 29760.5 1360.11  23
 -11  -7 -11 30756.1 792.070  32
 -11  -7 -10 9371.51 816.940  23
 -11  -7 -10 9586.95 763.862  29
 -11  -7 -10 9908.44 467.609  32
 -11  -7  -9 49006.3 1770.01  29
 -11  -7  -9 49395.3 1915.76  23
 -11  -7  -9 52714.3 1079.59  32
 -11  -7  -8 326.087 162.619  29
 -11  -7  -8 896.023 310.138  23
 -11  -7  -8 925.942 152.946  32
 -11  -7  -7 66839.9 2257.35  23
 -11  -7  -7 67159.3 2095.84  29
 -11  -7  -7 69699.8 1245.31  32
 -11  -7  -6 2307.64 401.172  29
 -11  -7  -6 2600.97 446.113  23
 -11  -7  -6 2301.40 232.256  32
 -11  -7  -5 96434.6 2783.55  18
 -11  -7  -5 99644.6 2515.46  29
 -11  -7  -5 96241.0 2681.90  23
 -11  -7  -5 98482.0 1430.37  32
 -11  -7  -4 4303.30 608.435  31
 -11  -7  -4 4333.26 590.092  23
 -11  -7  -4 4675.85 545.264  29
 -11  -7  -4 4688.39 630.282  18
 -11  -7  -3 49450.4 2014.99  31
 -11  -7  -3 51283.5 1752.59  29
 -11  -7  -3 49101.1 1989.89  18
 -11  -7  -3 51521.9 1067.40  44
 -11  -7  -2 928.673 287.255  18
 -11  -7  -2 889.285 290.398  31
 -11  -7  -2 535.279 180.048  29
 -11  -7  -2 722.362 142.887  44
 -11  -7  -1 52924.4 2028.36  18
 -11  -7  -1 51251.0 1065.20  44
 -11  -7  -1 53084.0 1186.42  37
 -11  -7  -1 55321.2 2110.26  31
 -11  -7   0 1887.06 395.683  28
 -11  -7   0 1264.43 381.872  31
 -11  -7   0 1702.58 366.552  18
 -11  -7   0 1696.16 223.074  37
 -11  -7   0 1954.38 215.899  44
 -11  -7   1 57763.6 1143.01  44
 -11  -7   1 57815.2 2185.85  31
 -11  -7   1 59807.9 1258.92  37
 -11  -7   1 57911.8 1144.76  85
 -11  -7   1 58392.0 2026.78  28
 -11  -7   1 58228.8 1229.31  47
 -11  -7   2 3780.05 323.367  37
 -11  -7   2 3426.32 287.748  85
 -11  -7   2 3405.75 494.217  28
 -11  -7   2 3439.61 306.888  47
 -11  -7   3 22760.0 768.841  37
 -11  -7   3 21900.9 1177.37  28
 -11  -7   3 23103.3 743.950  85
 -11  -7   3 23512.7 788.407  47
 -11  -7   4 12899.5 557.900  85
 -11  -7   4 13755.1 605.410  47
 -11  -7   4 12670.4 577.138  92
 -11  -7   5 14722.1 591.298  85
 -11  -7   5 13970.4 568.684  51
 -11  -7   5 14638.1 614.467  92
 -11  -7   6 10861.8 497.740  85
 -11  -7   6 11791.3 512.288  51
 -11  -7   6 11989.3 543.559  92
 -11  -7   7 14169.6 555.152  85
 -11  -7   7 14784.6 545.889  51
 -11  -7   7 15224.4 599.800  92
 -11  -7   8 9453.92 427.076  85
 -11  -7   8 9884.27 416.716  51
 -11  -7   8 9310.03 445.188  92
 -11  -7   9 11291.1 418.160  85
 -11  -7   9 11314.4 398.015  51
 -11  -7   9 11254.3 444.495  92
 -11  -7  10 3130.58 195.371  85
 -11  -7  10 3256.89 184.951  51
 -11  -7  11 4491.69 176.475  85
 -11  -6 -12 13587.4 508.463  32
 -11  -6 -11 11793.4 506.631  32
 -11  -6 -11 11658.2 851.241  29
 -11  -6 -11 11415.9 866.123  23
 -11  -6 -10 9567.00 475.015  32
 -11  -6 -10 10101.6 859.959  23
 -11  -6 -10 9018.96 786.281  29
 -11  -6  -9 4621.16 333.978  32
 -11  -6  -9 5362.73 638.700  23
 -11  -6  -9 4846.08 592.834  29
 -11  -6  -8 9510.35 482.766  32
 -11  -6  -8 8864.43 804.575  29
 -11  -6  -8 9188.43 861.678  23
 -11  -6  -7 26128.3 791.051  32
 -11  -6  -7 26123.2 1432.10  23
 -11  -6  -7 26436.9 1378.25  29
 -11  -6  -6 48364.1 1075.73  32
 -11  -6  -6 49385.4 1988.10  23
 -11  -6  -6 49346.1 1886.00  29
 -11  -6  -5 379.917 103.859  32
 -11  -6  -5 777.272 275.779  23
 -11  -6  -5 360.869 205.956  29
 -11  -6  -4 41577.7 973.227  32
 -11  -6  -4 43087.2 1845.34  18
 -11  -6  -4 42519.0 1837.75  23
 -11  -6  -4 41206.4 1684.27  29
 -11  -6  -3 382.681 70.3546  80
 -11  -6  -3 486.524 232.942  31
 -11  -6  -3 728.696 258.638  23
 -11  -6  -3 502.406 192.480  29
 -11  -6  -3 638.661 240.220  18
 -11  -6  -2 24208.9 1273.71  29
 -11  -6  -2 25741.6 1409.67  18
 -11  -6  -2 27325.5 1509.78  31
 -11  -6  -2 25685.2 782.978  44
 -11  -6  -1 1178.15 329.638  18
 -11  -6  -1 954.205 277.990  29
 -11  -6  -1 754.168 255.968  31
 -11  -6  -1 707.623 146.317  44
 -11  -6   0 43646.9 1814.49  18
 -11  -6   0 47136.4 1101.22  37
 -11  -6   0 47137.3 1959.86  31
 -11  -6   0 46413.9 1058.16  44
 -11  -6   1 1289.89 338.905  31
 -11  -6   1 1371.83 302.890  28
 -11  -6   1 1153.89 176.380  44
 -11  -6   1 1267.81 192.410  37
 -11  -6   2 21524.0 744.576  37
 -11  -6   2 21696.5 1328.98  31
 -11  -6   2 21992.2 732.879  44
 -11  -6   2 21870.7 732.403  85
 -11  -6   2 21796.1 1188.98  28
 -11  -6   2 23192.3 783.222  47
 -11  -6   3 36.3369 79.1441  37
 -11  -6   3 329.844 118.071  85
 -11  -6   3 131.908 112.592  28
 -11  -6   3 48.2217 79.6783  47
 -11  -6   4 3425.27 308.846  92
 -11  -6   4 3378.20 293.009  37
 -11  -6   4 3922.23 458.303  28
 -11  -6   4 3471.27 305.030  85
 -11  -6   4 3337.49 311.181  47
 -11  -6   5 78.8371 89.0259  47
 -11  -6   5-137.400 98.8404  92
 -11  -6   6 12864.5 568.814  85
 -11  -6   6 12462.7 528.377  51
 -11  -6   6 12612.2 571.873  92
 -11  -6   7 808.824 152.284  85
 -11  -6   7 770.583 142.625  51
 -11  -6   7 564.277 142.894  92
 -11  -6   8 6621.68 386.426  85
 -11  -6   8 6376.85 339.718  51
 -11  -6   8 6480.00 384.894  92
 -11  -6   9 3544.08 266.761  85
 -11  -6   9 3704.79 240.500  51
 -11  -6   9 3558.50 269.593  92
 -11  -6  10 12062.0 428.466  85
 -11  -6  10 10800.5 348.842  51
 -11  -6  10 11530.9 425.011  92
 -11  -6  11 1515.31 136.803  85
 -11  -6  11 1370.62 92.0310  51
 -11  -5 -12 10984.8 351.259  43
 -11  -5 -12 11535.8 472.015  32
 -11  -5 -11 9007.70 749.079  29
 -11  -5 -11 8734.18 336.567  43
 -11  -5 -11 9068.22 445.826  32
 -11  -5 -10 25115.8 1333.71  23
 -11  -5 -10 21878.0 1249.84  29
 -11  -5 -10 23336.2 740.811  32
 -11  -5  -9 13011.4 987.973  29
 -11  -5  -9 11988.8 967.375  23
 -11  -5  -9 13351.7 581.636  32
 -11  -5  -8 35227.4 1665.91  23
 -11  -5  -8 34367.6 1612.53  29
 -11  -5  -8 35565.8 951.057  32
 -11  -5  -7 26554.3 1474.89  23
 -11  -5  -7 25098.6 1387.56  29
 -11  -5  -7 27402.4 840.972  32
 -11  -5  -6 21963.4 1298.24  29
 -11  -5  -6 21712.9 1326.90  23
 -11  -5  -6 22419.7 759.883  32
 -11  -5  -6 23114.4 683.352  45
 -11  -5  -5 12955.2 1005.54  29
 -11  -5  -5 13677.7 1060.96  23
 -11  -5  -5 13611.2 511.326  45
 -11  -5  -5 13947.0 597.523  32
 -11  -5  -4 30615.9 1574.45  23
 -11  -5  -4 28859.4 1478.42  29
 -11  -5  -4 29744.1 727.636  45
 -11  -5  -4 28756.3 848.044  32
 -11  -5  -3 16942.8 1129.08  18
 -11  -5  -3 17198.6 1133.37  29
 -11  -5  -3 17034.5 1176.37  23
 -11  -5  -3 16085.7 632.476  32
 -11  -5  -3 16325.1 524.000  45
 -11  -5  -2 28246.1 1458.30  18
 -11  -5  -2 27432.7 1426.92  29
 -11  -5  -2 29796.9 1543.19  31
 -11  -5  -2 30198.2 755.804  80
 -11  -5  -1 42575.7 1824.47  31
 -11  -5  -1 41740.3 1744.24  18
 -11  -5  -1 38569.9 1663.69  29
 -11  -5  -1 41024.9 1019.46  44
 -11  -5  -1 41872.0 874.276  80
 -11  -5   0 9703.71 840.248  29
 -11  -5   0 9277.04 819.803  18
 -11  -5   0 10696.5 523.003  44
 -11  -5   0 9286.46 866.526  31
 -11  -5   0 10836.3 448.632  80
 -11  -5   1 61289.5 2089.80  18
 -11  -5   1 59833.1 2156.02  31
 -11  -5   1 60992.0 1222.18  37
 -11  -5   1 62717.1 1260.37  44
 -11  -5   1 61014.5 1051.93  80
 -11  -5   2 17152.2 664.237  44
 -11  -5   2 16737.5 642.145  37
 -11  -5   2 17313.2 1162.71  31
 -11  -5   2 17932.4 674.790  85
 -11  -5   2 17773.5 570.114  80
 -11  -5   2 16693.7 990.476  28
 -11  -5   2 17181.5 676.318  47
 -11  -5   3 60831.5 1206.10  37
 -11  -5   3 61590.9 1265.14  44
 -11  -5   3 62199.9 1262.98  85
 -11  -5   3 61264.3 1066.23  80
 -11  -5   3 58810.4 1731.79  28
 -11  -5   3 62407.0 1286.02  47
 -11  -5   4 9157.37 502.319  47
 -11  -5   4 9402.51 503.255  85
 -11  -5   4 9801.36 430.731  80
 -11  -5   4 9069.96 463.164  37
 -11  -5   5 68617.9 1116.35  80
 -11  -5   5 70147.9 1349.63  85
 -11  -5   5 68418.8 1319.57  92
 -11  -5   5 70124.6 1369.43  47
 -11  -5   6 288.157 120.914  85
 -11  -5   6 157.144 101.125  92
 -11  -5   6 218.757 93.7808  51
 -11  -5   6 277.925 117.327  47
 -11  -5   6 300.937 84.4335  80
 -11  -5   7 20203.3 580.919  80
 -11  -5   7 20694.9 718.869  85
 -11  -5   7 20798.2 711.958  92
 -11  -5   7 20278.0 632.657  51
 -11  -5   8 612.159 144.500  85
 -11  -5   8 582.098 142.750  92
 -11  -5   8 688.977 122.415  51
 -11  -5   8 458.708 93.6913  80
 -11  -5   9 12730.1 522.197  85
 -11  -5   9 12079.5 426.750  51
 -11  -5   9 12576.6 503.185  92
 -11  -5  10 237.367 94.3820  85
 -11  -5  10 286.543 78.3582  51
 -11  -5  10 322.426 95.4966  92
 -11  -5  11 4962.41 264.888  85
 -11  -5  11 4292.82 161.874  51
 -11  -5  12 402.242 74.8585  85
 -11  -4 -13 10556.5 312.761  43
 -11  -4 -13 11421.0 328.478  77
 -11  -4 -12 1627.90 150.132  43
 -11  -4 -12 1598.51 177.643  32
 -11  -4 -12 1466.76 141.673  77
 -11  -4 -11 8739.66 364.250  43
 -11  -4 -11 9247.10 442.079  32
 -11  -4 -11 8704.91 362.445  77
 -11  -4 -10 5740.82 308.062  77
 -11  -4 -10 5675.09 312.364  43
 -11  -4 -10 6029.38 380.880  32
 -11  -4 -10 5742.35 621.242  23
 -11  -4 -10 5912.55 649.220  29
 -11  -4  -9 18182.3 545.582  77
 -11  -4  -9 17122.3 555.060  43
 -11  -4  -9 17606.0 661.922  32
 -11  -4  -9 17148.5 1136.12  23
 -11  -4  -9 17916.7 1167.84  29
 -11  -4  -8 16645.2 655.466  32
 -11  -4  -8 16562.9 548.746  43
 -11  -4  -8 16548.7 1134.70  23
 -11  -4  -8 16031.0 1118.25  29
 -11  -4  -7 21988.1 763.459  32
 -11  -4  -7 21363.9 614.366  43
 -11  -4  -7 22066.9 1329.61  23
 -11  -4  -7 21996.5 1321.16  29
 -11  -4  -6 14532.0 491.773  43
 -11  -4  -6 14401.5 625.795  32
 -11  -4  -6 14614.3 1097.67  23
 -11  -4  -6 14101.7 1071.26  29
 -11  -4  -5 12838.9 537.175  45
 -11  -4  -5 12646.1 581.406  32
 -11  -4  -5 11475.6 963.816  29
 -11  -4  -5 12364.0 1011.81  23
 -11  -4  -4 9897.03 517.921  32
 -11  -4  -4 9963.60 468.128  45
 -11  -4  -4 9874.28 888.689  29
 -11  -4  -4 10115.2 919.371  23
 -11  -4  -3 65034.9 1298.72  32
 -11  -4  -3 64716.3 1159.64  45
 -11  -4  -3 63707.9 2291.81  23
 -11  -4  -3 62730.7 2220.78  29
 -11  -4  -3 62542.6 2136.76  18
 -11  -4  -2 69015.2 1175.84  45
 -11  -4  -2 70888.9 1246.78  80
 -11  -4  -2 68956.5 2361.64  23
 -11  -4  -2 72343.3 2250.24  18
 -11  -4  -2 66979.8 2302.54  29
 -11  -4  -2 71938.0 2359.28  31
 -11  -4  -1 6463.60 419.425  44
 -11  -4  -1 6618.57 359.675  45
 -11  -4  -1 6435.35 375.320  80
 -11  -4  -1 6613.40 723.300  29
 -11  -4  -1 5542.43 619.619  18
 -11  -4  -1 5847.14 664.741  31
 -11  -4   0 40905.5 1032.80  44
 -11  -4   0 40033.0 868.474  45
 -11  -4   0 38255.8 1710.33  31
 -11  -4   0 38540.3 1729.59  29
 -11  -4   0 37700.1 1608.06  18
 -11  -4   0 40055.0 927.781  80
 -11  -4   1 693.030 130.920  80
 -11  -4   1 613.928 243.764  31
 -11  -4   1 425.988 198.324  18
 -11  -4   1 439.924 192.926  29
 -11  -4   1 589.520 132.276  37
 -11  -4   1 507.136 133.737  44
 -11  -4   2 15141.2 640.517  44
 -11  -4   2 16136.1 1086.83  31
 -11  -4   2 15144.1 583.989  37
 -11  -4   2 14744.3 562.552  80
 -11  -4   2 15326.2 632.153  47
 -11  -4   3 1762.84 227.830  44
 -11  -4   3 1710.46 204.775  37
 -11  -4   3 1370.32 194.565  85
 -11  -4   3 1511.69 185.079  80
 -11  -4   3 1834.38 235.901  47
 -11  -4   4 15626.8 586.035  37
 -11  -4   4 16115.1 663.604  44
 -11  -4   4 16004.0 652.672  47
 -11  -4   4 16742.9 665.213  85
 -11  -4   4 15468.6 576.664  80
 -11  -4   5 180.697 124.529  85
 -11  -4   5 243.437 85.4394  37
 -11  -4   5 230.572 101.005  92
 -11  -4   5 305.021 118.612  47
 -11  -4   5 254.155 95.2667  80
 -11  -4   6 15098.2 566.101  80
 -11  -4   6 15532.9 640.221  85
 -11  -4   6 15392.1 618.764  92
 -11  -4   6 14836.5 625.481  47
 -11  -4   7 186.138 101.679  85
 -11  -4   7 87.3571 83.2621  92
 -11  -4   7 217.637 89.5502  51
 -11  -4   7 34.3020 86.6364  80
 -11  -4   8 20967.4 714.030  85
 -11  -4   8 20222.2 612.726  80
 -11  -4   8 20888.6 679.566  92
 -11  -4   8 19975.8 583.149  51
 -11  -4   9 166.717 111.348  85
 -11  -4   9 77.8480 77.0082  92
 -11  -4   9 32.0905 65.8241  51
 -11  -4   9 81.8304 60.1723  80
 -11  -4  10 14734.5 498.262  92
 -11  -4  10 14331.4 427.541  80
 -11  -4  10 15726.2 550.456  85
 -11  -4  11 44.2531 64.5603  85
 -11  -4  11 147.772 43.2090  80
 -11  -4  12 3151.10 189.798  85
 -11  -3 -13 127.271 41.7794  77
 -11  -3 -12 17891.7 468.709  43
 -11  -3 -12 18193.2 486.827  77
 -11  -3 -11 45.1000 56.6473  43
 -11  -3 -11 23.2170 64.9392  32
 -11  -3 -11 38.0633 61.2480  77
 -11  -3 -10 36238.4 800.859  77
 -11  -3 -10 35247.7 794.775  43
 -11  -3 -10 38384.5 908.991  32
 -11  -3 -10 37226.1 1528.69  29
 -11  -3  -9 8377.84 399.353  77
 -11  -3  -9 8946.52 419.995  43
 -11  -3  -9 9434.46 477.235  32
 -11  -3  -9 9510.16 838.127  29
 -11  -3  -9 9597.58 797.945  23
 -11  -3  -8 52645.5 1000.77  77
 -11  -3  -8 50304.2 1004.48  43
 -11  -3  -8 53830.6 1165.29  32
 -11  -3  -8 52860.2 2002.01  29
 -11  -3  -8 51024.1 1937.47  23
 -11  -3  -7 3722.36 268.916  77
 -11  -3  -7 3550.79 319.219  32
 -11  -3  -7 3591.09 275.619  43
 -11  -3  -7 3286.52 538.509  29
 -11  -3  -7 4163.29 579.861  23
 -11  -3  -6 27411.5 691.720  77
 -11  -3  -6 27188.3 1492.36  29
 -11  -3  -6 28371.1 1491.38  23
 -11  -3  -6 28868.9 882.560  32
 -11  -3  -6 27446.9 742.412  43
 -11  -3  -5 22126.1 1351.31  29
 -11  -3  -5 23324.4 1372.85  23
 -11  -3  -5 23188.0 796.441  32
 -11  -3  -5 22675.8 744.877  45
 -11  -3  -4 26106.4 1456.31  23
 -11  -3  -4 24686.5 1427.93  29
 -11  -3  -4 26750.2 859.990  32
 -11  -3  -4 26534.7 793.497  45
 -11  -3  -3 25553.8 1434.76  23
 -11  -3  -3 24598.8 1420.03  29
 -11  -3  -3 23571.9 743.192  45
 -11  -3  -3 25084.7 827.518  32
 -11  -3  -2 1079.93 276.430  18
 -11  -3  -2 1584.41 389.542  23
 -11  -3  -2 1108.39 305.540  29
 -11  -3  -2 1499.18 201.735  45
 -11  -3  -1 9200.93 824.757  31
 -11  -3  -1 8987.50 866.522  29
 -11  -3  -1 9342.93 795.871  18
 -11  -3  -1 9175.45 450.841  45
 -11  -3  -1 8228.50 444.904  80
 -11  -3   0 16120.7 999.231  18
 -11  -3   0 17559.2 1123.47  31
 -11  -3   0 16829.0 1177.99  29
 -11  -3   0 17391.9 688.817  44
 -11  -3   0 17050.2 606.840  45
 -11  -3   0 17428.4 636.933  80
 -11  -3   1 8492.20 836.032  29
 -11  -3   1 9443.30 748.660  18
 -11  -3   1 8339.21 441.645  80
 -11  -3   1 9017.39 803.993  31
 -11  -3   1 8842.77 439.560  45
 -11  -3   1 9042.64 502.599  44
 -11  -3   1 8621.66 433.964  37
 -11  -3   2 51824.1 1094.39  80
 -11  -3   2 50174.5 1863.80  31
 -11  -3   2 52196.7 1189.05  44
 -11  -3   2 48295.0 1006.48  37
 -11  -3   3 32631.6 903.563  47
 -11  -3   3 30723.5 847.204  80
 -11  -3   3 32198.9 912.460  85
 -11  -3   3 32717.2 943.227  44
 -11  -3   3 31004.0 793.854  37
 -11  -3   3 32461.2 1486.16  31
 -11  -3   4 14055.7 599.812  47
 -11  -3   4 14711.5 621.811  85
 -11  -3   4 14799.3 592.022  80
 -11  -3   4 14039.7 625.118  44
 -11  -3   4 13144.5 503.838  37
 -11  -3   5 10080.1 511.860  85
 -11  -3   5 9682.80 476.387  80
 -11  -3   5 9856.28 418.527  37
 -11  -3   5 9474.36 475.101  92
 -11  -3   5 10253.5 510.523  47
 -11  -3   6 314.011 98.9851  92
 -11  -3   6 339.925 102.790  47
 -11  -3   6 447.219 115.710  80
 -11  -3   7 9418.22 496.619  85
 -11  -3   7 9510.82 460.780  80
 -11  -3   7 8814.66 444.830  92
 -11  -3   7 8993.85 379.252  51
 -11  -3   8 429.956 116.018  80
 -11  -3   8 234.226 86.5407  92
 -11  -3   8 440.242 136.762  85
 -11  -3   9 8402.00 400.913  92
 -11  -3   9 9233.62 458.183  85
 -11  -3   9 8887.22 409.811  80
 -11  -3  10 133.152 65.1897  80
 -11  -3  10 127.395 89.7920  85
 -11  -3  10 198.436 87.5707  92
 -11  -3  11 9278.82 385.125  85
 -11  -3  11 8608.66 327.691  80
 -11  -3  12 215.993 53.5143  80
 -11  -3  12 225.318 70.5788  85
 -11  -3  13 5078.54 190.575  85
 -11  -2 -13 7556.89 273.908  45
 -11  -2 -13 6615.01 218.792  77
 -11  -2 -12 232.489 66.2731  43
 -11  -2 -12 148.391 60.5594  77
 -11  -2 -11 13208.4 439.548  43
 -11  -2 -11 13543.7 450.839  77
 -11  -2 -10 3562.58 254.179  43
 -11  -2 -10 3881.92 273.804  32
 -11  -2 -10 3381.50 247.714  77
 -11  -2  -9 14749.1 534.528  77
 -11  -2  -9 16024.9 591.824  32
 -11  -2  -9 15080.3 541.034  43
 -11  -2  -9 14702.8 972.105  29
 -11  -2  -8 192.671 93.3411  77
 -11  -2  -8 99.8877 68.6384  43
 -11  -2  -8 435.901 126.571  32
 -11  -2  -8 193.982 155.120  29
 -11  -2  -7 14974.2 557.242  77
 -11  -2  -7 15985.0 639.411  32
 -11  -2  -7 14741.3 560.292  43
 -11  -2  -7 15572.4 1043.24  23
 -11  -2  -7 15548.3 1093.73  29
 -11  -2  -6 879.014 143.369  77
 -11  -2  -6 845.458 165.465  32
 -11  -2  -6 816.676 143.722  43
 -11  -2  -6 1049.01 290.053  29
 -11  -2  -6 791.403 271.463  23
 -11  -2  -5 26623.5 735.327  77
 -11  -2  -5 26735.3 836.619  45
 -11  -2  -5 27416.6 863.721  32
 -11  -2  -5 28045.4 1511.20  29
 -11  -2  -5 26736.2 1417.55  23
 -11  -2  -4 4142.91 286.628  77
 -11  -2  -4 4599.02 360.395  32
 -11  -2  -4 4456.69 346.171  45
 -11  -2  -4 4841.31 652.675  29
 -11  -2  -4 5313.68 639.454  23
 -11  -2  -3 19089.1 585.884  77
 -11  -2  -3 19611.3 700.291  45
 -11  -2  -3 19203.3 728.280  32
 -11  -2  -3 19253.4 1261.23  29
 -11  -2  -3 19976.3 1236.82  23
 -11  -2  -2 8521.34 381.730  77
 -11  -2  -2 9006.11 475.155  45
 -11  -2  -2 9286.86 850.560  23
 -11  -2  -2 9396.08 737.840  18
 -11  -2  -2 8472.73 838.345  29
 -11  -2  -1 12830.0 562.700  45
 -11  -2  -1 13770.3 588.774  80
 -11  -2  -1 13666.2 960.634  31
 -11  -2  -1 13093.8 849.252  18
 -11  -2  -1 12954.3 1039.07  29
 -11  -2   0 12553.6 589.069  44
 -11  -2   0 12313.8 540.259  45
 -11  -2   0 11708.5 540.138  80
 -11  -2   0 10635.3 951.818  29
 -11  -2   0 11878.8 896.850  31
 -11  -2   1 11531.0 462.437  37
 -11  -2   1 11664.2 877.671  31
 -11  -2   1 12242.2 539.226  45
 -11  -2   1 12348.2 579.739  44
 -11  -2   1 12657.4 563.305  80
 -11  -2   1 12115.4 1005.05  29
 -11  -2   2 21920.5 715.668  45
 -11  -2   2 19917.6 588.660  37
 -11  -2   2 20984.5 758.222  44
 -11  -2   2 20232.4 1127.50  31
 -11  -2   2 21279.8 728.880  80
 -11  -2   3 841.681 171.070  44
 -11  -2   3 744.627 150.996  80
 -11  -2   3 871.935 247.817  31
 -11  -2   3 1156.50 179.657  47
 -11  -2   4 19118.4 678.783  47
 -11  -2   4 18835.9 697.791  85
 -11  -2   4 18005.7 674.473  80
 -11  -2   4 19351.1 727.651  44
 -11  -2   5 15192.4 615.872  80
 -11  -2   5 15254.4 623.395  85
 -11  -2   5 15270.1 595.549  47
 -11  -2   5 14662.4 570.263  92
 -11  -2   6 9393.06 488.991  85
 -11  -2   6 9195.70 478.538  80
 -11  -2   6 9261.32 468.801  47
 -11  -2   6 9006.30 441.062  92
 -11  -2   7 13758.1 535.534  92
 -11  -2   7 13884.5 579.746  80
 -11  -2   7 14007.8 591.147  85
 -11  -2   8 19356.8 608.577  92
 -11  -2   8 21462.4 697.712  80
 -11  -2   8 21347.5 709.957  85
 -11  -2   9 4250.82 271.951  92
 -11  -2   9 4573.42 311.678  80
 -11  -2   9 4784.20 327.075  85
 -11  -2  10 9299.04 359.473  92
 -11  -2  10 9718.31 421.286  80
 -11  -2  10 10012.3 439.968  85
 -11  -2  11 622.146 108.135  80
 -11  -2  11 475.374 105.369  85
 -11  -2  12 5994.73 264.250  85
 -11  -2  12 5981.80 255.383  80
 -11  -2  13 170.819 49.5448  85
 -11  -1 -12 5902.76 253.559  45
 -11  -1 -12 5486.98 225.738  77
 -11  -1 -11 2031.42 178.658  45
 -11  -1 -11 2051.96 166.834  77
 -11  -1 -10 8886.52 372.072  43
 -11  -1 -10 9442.11 417.441  45
 -11  -1 -10 9149.31 384.191  77
 -11  -1  -9 1101.95 118.729  61
 -11  -1  -9 997.816 134.298  32
 -11  -1  -9 1137.12 151.841  43
 -11  -1  -9 1168.58 161.161  77
 -11  -1  -8 15783.1 579.016  32
 -11  -1  -8 15993.3 566.167  43
 -11  -1  -8 15031.3 458.355  61
 -11  -1  -8 16179.9 979.291  29
 -11  -1  -8 15280.8 560.197  77
 -11  -1  -7 285.703 113.153  32
 -11  -1  -7 275.809 108.080  43
 -11  -1  -7 368.131 131.424  45
 -11  -1  -7 420.606 92.9085  61
 -11  -1  -7 405.595 164.366  23
 -11  -1  -7 349.912 162.332  29
 -11  -1  -7 290.725 95.1270  77
 -11  -1  -6 29093.6 882.312  45
 -11  -1  -6 29002.4 842.319  32
 -11  -1  -6 28029.2 673.983  61
 -11  -1  -6 28818.1 1470.92  29
 -11  -1  -6 27900.1 1302.15  23
 -11  -1  -6 28999.5 796.889  77
 -11  -1  -5 390.525 120.697  32
 -11  -1  -5 187.680 108.450  45
 -11  -1  -5 234.261 74.8949  61
 -11  -1  -5 183.423 134.345  29
 -11  -1  -5 172.311 137.195  23
 -11  -1  -5 222.056 104.301  77
 -11  -1  -4 15557.0 644.356  32
 -11  -1  -4 16035.9 659.988  45
 -11  -1  -4 16005.1 517.472  61
 -11  -1  -4 16183.9 591.793  77
 -11  -1  -4 16227.8 1142.66  29
 -11  -1  -4 14627.6 1004.85  23
 -11  -1  -3 398.098 91.4133  77
 -11  -1  -3 358.372 114.195  45
 -11  -1  -3 352.273 117.848  32
 -11  -1  -3 110.628 130.643  23
 -11  -1  -3 260.392 178.471  29
 -11  -1  -2 8546.96 426.385  77
 -11  -1  -2 8249.89 471.177  45
 -11  -1  -2 7951.18 819.458  29
 -11  -1  -1 195.441 98.5341  80
 -11  -1  -1 142.155 60.1538  77
 -11  -1  -1 438.157 216.501  29
 -11  -1  -1 33.6023 124.042  31
 -11  -1  -1 101.286 91.3746  45
 -11  -1  -1 310.756 125.765  44
 -11  -1   0 61388.5 1085.79  77
 -11  -1   0 64380.1 1308.46  44
 -11  -1   0 62575.5 1276.82  45
 -11  -1   0 61167.6 1824.11  31
 -11  -1   0 64369.5 2297.53  29
 -11  -1   0 64849.7 1305.57  80
 -11  -1   1 3244.69 254.336  77
 -11  -1   1 3433.11 304.331  45
 -11  -1   1 3147.16 302.352  44
 -11  -1   1 3380.60 549.490  29
 -11  -1   1 2868.83 283.692  80
 -11  -1   2 23147.8 640.752  77
 -11  -1   2 21489.3 743.670  45
 -11  -1   2 21810.7 763.674  44
 -11  -1   2 23009.3 771.385  80
 -11  -1   2 22311.6 699.018  47
 -11  -1   3 5196.93 379.640  80
 -11  -1   3 5520.92 386.586  44
 -11  -1   3 5037.37 296.098  77
 -11  -1   3 4915.31 287.532  62
 -11  -1   3 5774.74 358.502  47
 -11  -1   4 15522.1 618.588  85
 -11  -1   4 15420.4 639.424  80
 -11  -1   4 15291.3 640.000  44
 -11  -1   4 15335.1 499.736  77
 -11  -1   4 14665.2 498.192  62
 -11  -1   4 14651.5 569.559  47
 -11  -1   5 9589.84 417.102  92
 -11  -1   5 10596.1 426.574  62
 -11  -1   5 10367.0 478.116  47
 -11  -1   5 9733.46 483.363  85
 -11  -1   5 10621.9 529.885  80
 -11  -1   6 6450.91 338.817  92
 -11  -1   6 7142.84 355.417  62
 -11  -1   6 6163.47 364.051  47
 -11  -1   6 6633.69 400.932  85
 -11  -1   6 6613.56 416.439  80
 -11  -1   7 14727.2 583.958  85
 -11  -1   7 14874.3 612.542  80
 -11  -1   7 13599.1 476.892  92
 -11  -1   7 14129.4 485.426  62
 -11  -1   8 1500.91 203.171  80
 -11  -1   8 1365.82 186.651  85
 -11  -1   9 8312.00 428.489  80
 -11  -1   9 7879.50 399.344  85
 -11  -1  10 2574.52 219.539  85
 -11  -1  10 2678.24 236.493  80
 -11  -1  11 3704.35 233.948  85
 -11  -1  11 4182.90 261.955  80
 -11  -1  12 1218.54 120.135  85
 -11  -1  12 1247.20 130.847  80
 -11  -1  13 2139.73 130.243  80
 -11   0 -11 8310.04 297.227  45
 -11   0 -11 7542.53 276.232  77
 -11   0 -10 1540.14 110.128  61
 -11   0 -10 1659.23 163.280  45
 -11   0 -10 1592.28 152.000  77
 -11   0  -9 11866.7 362.336  61
 -11   0  -9 13325.6 490.353  45
 -11   0  -9 12976.5 464.470  77
 -11   0  -8 1804.56 162.440  61
 -11   0  -8 1806.82 203.421  45
 -11   0  -8 2022.91 184.970  32
 -11   0  -8 1835.48 198.593  77
 -11   0  -7 17277.4 529.977  61
 -11   0  -7 16547.7 564.688  32
 -11   0  -7 17486.9 639.352  45
 -11   0  -7 17220.0 600.787  77
 -11   0  -6 224.216 90.2712  32
 -11   0  -6 43.8614 96.5874  45
 -11   0  -6 161.591 73.6134  61
 -11   0  -6 318.528 149.855  29
 -11   0  -6 224.437 91.6883  77
 -11   0  -5 13583.4 602.319  45
 -11   0  -5 13158.0 552.066  32
 -11   0  -5 13343.0 494.747  61
 -11   0  -5 13417.3 970.489  29
 -11   0  -5 11053.2 735.099  23
 -11   0  -5 13115.9 548.150  77
 -11   0  -4 2664.53 261.525  32
 -11   0  -4 2356.58 266.015  45
 -11   0  -4 2199.98 209.988  61
 -11   0  -4 1994.96 219.433  77
 -11   0  -4 1644.81 371.840  29
 -11   0  -4 1880.50 324.452  23
 -11   0  -3 27063.1 790.142  77
 -11   0  -3 27550.6 863.170  45
 -11   0  -3 26359.2 1404.22  29
 -11   0  -2 1143.12 186.615  80
 -11   0  -2 812.307 164.668  77
 -11   0  -2 1289.18 345.455  29
 -11   0  -2 712.013 158.648  45
 -11   0  -1 52660.4 1092.30  77
 -11   0  -1 54263.3 1210.60  45
 -11   0  -1 51357.5 1133.30  44
 -11   0  -1 53323.9 2050.41  29
 -11   0  -1 54228.3 1210.08  80
 -11   0   0 32946.5 855.884  77
 -11   0   0 33472.5 920.262  44
 -11   0   0 33809.8 958.026  45
 -11   0   0 34878.6 1667.15  29
 -11   0   0 33894.4 954.127  80
 -11   0   1 11856.0 508.456  77
 -11   0   1 12101.9 574.615  45
 -11   0   1 11808.5 546.823  44
 -11   0   1 11998.4 995.989  29
 -11   0   1 12253.7 576.396  80
 -11   0   2 7483.29 402.045  77
 -11   0   2 7979.70 462.998  45
 -11   0   2 7585.65 437.918  44
 -11   0   2 7614.00 458.162  80
 -11   0   2 7508.00 369.936  47
 -11   0   3 12373.8 534.232  85
 -11   0   3 13434.4 604.315  80
 -11   0   3 12591.6 565.362  44
 -11   0   3 12747.6 513.932  77
 -11   0   3 12790.6 503.794  62
 -11   0   3 12048.2 468.351  47
 -11   0   4 2796.88 286.294  80
 -11   0   4 3086.24 271.021  85
 -11   0   4 2651.24 261.418  44
 -11   0   4 2973.09 247.235  62
 -11   0   4 3074.84 238.419  47
 -11   0   4 2763.95 237.769  77
 -11   0   5 8689.94 482.894  80
 -11   0   5 8721.00 443.382  85
 -11   0   5 8122.64 382.500  47
 -11   0   5 8819.95 419.319  62
 -11   0   6 4353.95 336.945  80
 -11   0   6 4557.52 317.587  85
 -11   0   6 4536.49 299.968  62
 -11   0   7 5024.60 293.346  76
 -11   0   7 4949.05 361.584  80
 -11   0   7 4505.73 309.339  85
 -11   0   7 4376.47 288.934  62
 -11   0   8 3590.70 234.870  76
 -11   0   8 3733.29 260.344  62
 -11   0   8 3786.96 277.317  85
 -11   0   8 3571.43 294.712  80
 -11   0   9 1410.32 192.287  80
 -11   0   9 1244.61 159.158  85
 -11   0  10 7040.51 373.814  80
 -11   0  10 6604.11 322.201  85
 -11   0  11 2665.03 213.679  80
 -11   0  11 2622.17 180.483  85
 -11   0  12 4803.49 188.378  85
 -11   0  12 5429.77 262.385  80
 -11   0  13 827.760 90.4717  80
 -11   1 -10 6967.06 256.802  45
 -11   1 -10 6904.64 261.030  77
 -11   1  -9 1973.97 135.366  61
 -11   1  -9 2192.51 179.001  45
 -11   1  -9 2385.70 182.790  77
 -11   1  -8 17336.6 462.028  61
 -11   1  -8 18384.7 551.659  45
 -11   1  -8 18588.4 552.514  77
 -11   1  -7 1788.57 168.660  61
 -11   1  -7 2145.58 215.856  45
 -11   1  -7 2128.83 209.645  77
 -11   1  -6 13226.9 468.583  61
 -11   1  -6 14310.8 559.474  45
 -11   1  -6 13757.3 536.147  77
 -11   1  -5 1808.42 213.957  45
 -11   1  -5 1787.39 190.653  61
 -11   1  -5 2067.61 220.904  77
 -11   1  -4 12441.7 537.221  77
 -11   1  -4 12659.0 569.354  45
 -11   1  -3 1512.03 197.077  77
 -11   1  -3 1582.98 218.636  45
 -11   1  -3 1508.10 204.545  80
 -11   1  -3 1436.95 316.111  29
 -11   1  -2 15108.6 598.847  77
 -11   1  -2 15891.4 645.850  45
 -11   1  -2 16060.8 594.042  44
 -11   1  -2 15388.4 632.715  80
 -11   1  -2 14866.6 1019.40  29
 -11   1  -1 93.6419 88.3921  77
 -11   1  -1 37.2373 85.8170  80
 -11   1  -1 115.864 72.5155  44
 -11   1  -1 32.5441 98.3737  45
 -11   1  -1-21.7587 179.369  29
 -11   1   0 7602.80 424.098  77
 -11   1   0 6777.37 396.414  44
 -11   1   0 6923.82 438.662  45
 -11   1   0 6738.10 426.062  80
 -11   1   0 6506.83 702.212  29
 -11   1   1 2541.67 250.293  77
 -11   1   1 2954.06 291.713  45
 -11   1   1 2662.62 252.680  44
 -11   1   1 2931.05 292.326  80
 -11   1   2 22329.4 711.150  77
 -11   1   2 22159.1 709.687  44
 -11   1   2 23060.0 789.108  45
 -11   1   2 22852.4 778.180  80
 -11   1   3 1351.08 210.304  80
 -11   1   3 1481.81 192.991  77
 -11   1   3 1178.34 174.937  44
 -11   1   3 1261.87 171.035  85
 -11   1   4 25236.0 733.381  77
 -11   1   4 24337.9 734.906  44
 -11   1   4 25886.6 827.299  80
 -11   1   4 24332.8 696.837  85
 -11   1   4 24780.0 721.449  62
 -11   1   5 2486.09 231.304  77
 -11   1   5 2514.79 228.945  85
 -11   1   5 2216.41 251.277  80
 -11   1   5 2408.63 226.963  62
 -11   1   6 14165.0 520.346  85
 -11   1   6 15787.5 629.573  80
 -11   1   6 14955.2 548.391  62
 -11   1   7 1095.92 175.644  80
 -11   1   7 905.961 134.879  85
 -11   1   7 811.778 135.465  62
 -11   1   8 12468.3 456.660  76
 -11   1   8 12358.7 531.789  80
 -11   1   8 11897.5 439.428  85
 -11   1   8 12838.5 479.582  62
 -11   1   9 1438.92 148.493  76
 -11   1   9 1449.72 150.814  85
 -11   1   9 1713.07 204.865  80
 -11   1   9 1578.35 172.139  62
 -11   1  10 6792.94 271.374  85
 -11   1  10 7516.96 373.406  80
 -11   1  10 7442.18 285.361  76
 -11   1  11 1675.39 171.419  80
 -11   1  12 1074.42 122.878  80
 -11   1  13 2691.87 149.394  80
 -11   2  -9 8089.93 270.722  77
 -11   2  -8 1959.93 148.815  80
 -11   2  -8 2068.41 158.761  45
 -11   2  -8 2038.72 164.801  77
 -11   2  -7 6803.88 308.164  80
 -11   2  -7 7408.68 330.358  45
 -11   2  -7 7187.01 336.125  77
 -11   2  -6 3627.77 248.771  80
 -11   2  -6 3375.53 248.865  45
 -11   2  -6 3567.86 260.415  77
 -11   2  -5 14915.3 533.935  80
 -11   2  -5 15682.4 557.962  45
 -11   2  -5 15494.7 558.592  77
 -11   2  -4 6708.70 375.531  80
 -11   2  -4 6465.35 382.714  45
 -11   2  -4 6258.15 284.836  44
 -11   2  -4 6682.26 381.526  77
 -11   2  -3 27972.4 787.976  80
 -11   2  -3 26917.4 627.253  44
 -11   2  -3 28560.7 813.988  45
 -11   2  -3 28766.3 806.563  77
 -11   2  -2 1903.35 218.217  77
 -11   2  -2 1960.46 183.162  44
 -11   2  -2 2256.96 244.528  45
 -11   2  -2 2213.92 241.564  80
 -11   2  -2 2133.99 334.825  29
 -11   2  -1 27602.0 803.537  77
 -11   2  -1 28317.0 847.112  45
 -11   2  -1 25868.3 666.277  44
 -11   2  -1 28264.7 824.336  80
 -11   2  -1 26456.8 1197.58  29
 -11   2   0 4764.55 339.042  77
 -11   2   0 5178.57 372.784  45
 -11   2   0 4712.70 293.215  44
 -11   2   0 5246.16 363.592  80
 -11   2   1 25776.9 779.438  77
 -11   2   1 25414.9 682.781  44
 -11   2   1 26669.6 830.219  45
 -11   2   1 25834.4 804.988  80
 -11   2   2 4567.97 330.485  77
 -11   2   2 4677.78 354.985  45
 -11   2   2 4164.59 282.541  44
 -11   2   2 4404.71 340.328  80
 -11   2   3 37688.5 925.193  77
 -11   2   3 36122.2 812.483  44
 -11   2   3 38313.1 973.422  80
 -11   2   4 53.8097 74.5071  77
 -11   2   4 140.281 104.285  80
 -11   2   4 120.868 78.4648  62
 -11   2   5 20325.6 653.317  77
 -11   2   5 21640.3 724.694  80
 -11   2   5 20409.4 655.153  62
 -11   2   6 1008.68 168.074  80
 -11   2   6 818.026 144.295  62
 -11   2   7 18253.5 644.012  80
 -11   2   7 18206.4 590.844  62
 -11   2   8 1915.00 188.928  76
 -11   2   8 1897.51 215.015  80
 -11   2   8 1893.97 195.559  62
 -11   2   9 19365.4 534.747  76
 -11   2   9 19241.3 604.737  80
 -11   2   9 18754.2 543.267  62
 -11   2  10 3474.03 207.485  76
 -11   2  10 3581.91 252.765  80
 -11   2  11 17559.0 369.878  76
 -11   2  11 18473.0 502.975  80
 -11   2  12 1073.35 115.049  80
 -11   3  -8 4332.85 175.892  77
 -11   3  -7 7883.24 287.404  77
 -11   3  -7 5358.18 180.962  80
 -11   3  -6 6685.45 301.454  77
 -11   3  -6 6795.52 283.822  45
 -11   3  -6 6323.20 251.734  80
 -11   3  -5 7420.12 346.235  77
 -11   3  -5 7192.49 323.816  45
 -11   3  -5 6857.14 300.022  80
 -11   3  -4 17330.0 560.649  77
 -11   3  -4 16793.9 529.114  45
 -11   3  -4 16755.4 506.564  80
 -11   3  -3 3093.24 251.967  77
 -11   3  -3 3043.22 246.097  45
 -11   3  -3 2925.35 230.346  80
 -11   3  -2 11372.4 490.694  77
 -11   3  -2 11912.9 491.197  45
 -11   3  -2 11280.8 461.277  80
 -11   3  -1 1861.10 212.087  77
 -11   3  -1 1772.81 206.635  45
 -11   3  -1 1894.38 204.387  80
 -11   3   0 22327.5 708.008  77
 -11   3   0 22731.6 707.411  45
 -11   3   0 21429.2 670.559  80
 -11   3   1 658.028 151.629  77
 -11   3   1 559.283 134.700  80
 -11   3   1 492.777 138.346  45
 -11   3   2 34910.4 872.636  80
 -11   3   2 36107.7 890.600  77
 -11   3   3 1336.22 179.531  80
 -11   3   3 1453.22 194.493  77
 -11   3   4 8115.02 420.601  77
 -11   3   4 8198.81 426.511  80
 -11   3   4 8059.19 410.991  62
 -11   3   5 186.593 105.695  80
 -11   3   5 319.176 112.079  77
 -11   3   5 439.051 115.771  62
 -11   3   6 14929.8 552.452  80
 -11   3   6 15088.4 542.319  62
 -11   3   7 104.959 73.2124  80
 -11   3   7 40.0858 71.8596  62
 -11   3   8 10742.9 422.300  76
 -11   3   8 11362.0 453.433  80
 -11   3   8 11106.3 428.386  62
 -11   3   9 2219.47 184.283  76
 -11   3   9 2520.36 208.149  80
 -11   3   9 2527.18 198.198  62
 -11   3  10 1986.30 157.471  76
 -11   3  10 1991.66 172.228  80
 -11   3  11 1515.93 112.462  76
 -11   3  11 1595.93 135.957  80
 -11   3  12 5159.80 199.889  80
 -11   4  -6 6164.11 223.891  77
 -11   4  -5 5073.69 235.266  77
 -11   4  -4 5287.23 264.875  77
 -11   4  -4 4788.84 222.883  45
 -11   4  -3 4373.72 261.117  77
 -11   4  -3 4160.33 235.139  45
 -11   4  -3 3549.72 194.544  80
 -11   4  -2 4201.95 271.549  77
 -11   4  -2 4365.09 256.359  45
 -11   4  -2 4374.81 237.711  80
 -11   4  -1 6871.81 355.965  77
 -11   4  -1 6712.96 328.508  45
 -11   4  -1 6422.35 304.229  80
 -11   4   0 5350.85 287.981  80
 -11   4   0 5575.56 329.290  77
 -11   4   1 10238.0 410.073  80
 -11   4   1 11304.5 470.712  77
 -11   4   2 1092.25 142.422  80
 -11   4   2 901.681 149.389  77
 -11   4   3 7320.31 354.973  80
 -11   4   3 7959.40 395.186  77
 -11   4   4 1898.08 198.112  62
 -11   4   4 1954.15 193.549  80
 -11   4   4 2208.69 214.049  77
 -11   4   5 11056.5 448.975  62
 -11   4   5 10555.4 422.034  80
 -11   4   6 106.188 86.1866  62
 -11   4   6 109.415 79.3492  80
 -11   4   7 9050.11 382.810  62
 -11   4   7 8813.36 363.106  80
 -11   4   8 183.387 76.2376  62
 -11   4   8 114.503 65.7692  76
 -11   4   8 124.964 71.4857  80
 -11   4   9 8067.68 319.961  62
 -11   4   9 7757.39 302.773  80
 -11   4   9 7833.86 311.782  76
 -11   4  10 262.516 67.2327  80
 -11   4  10 238.017 64.2313  76
 -11   4  11 3891.16 161.555  80
 -11   4  11 3995.67 153.230  76
 -11   5  -4 613.076 71.0457  77
 -11   5  -3 9028.79 297.127  77
 -11   5  -2 1348.13 130.702  77
 -11   5  -1 10792.8 374.574  77
 -11   5   0 4429.73 176.914  80
 -11   5   0 5016.08 270.894  77
 -11   5   1 3610.89 179.819  80
 -11   5   1 3975.57 248.475  77
 -11   5   2 2869.61 170.883  80
 -11   5   2 3237.47 227.047  77
 -11   5   3 8508.41 363.371  62
 -11   5   3 7915.72 286.158  80
 -11   5   3 8534.82 364.718  77
 -11   5   4 4085.88 254.467  62
 -11   5   4 3859.78 204.932  80
 -11   5   4 4169.01 258.395  77
 -11   5   5 10494.3 394.537  62
 -11   5   5 9481.24 316.247  80
 -11   5   6 12600.5 418.311  62
 -11   5   6 11951.8 345.758  80
 -11   5   7 912.677 118.720  62
 -11   5   7 864.454 93.0639  80
 -11   5   8 8956.34 318.126  62
 -11   5   8 8346.51 249.460  80
 -11   5   8 8930.69 318.407  76
 -11   5   9 934.714 102.446  62
 -11   5   9 878.193 74.4782  80
 -11   5   9 841.839 96.8964  76
 -11   5  10 8390.56 233.367  76
 -11   6  -1 1942.96 118.171  77
 -11   6   0 4365.78 195.071  77
 -11   6   0 4207.91 191.871  62
 -11   6   1 2289.69 152.318  77
 -11   6   1 2123.87 146.668  62
 -11   6   2 8021.04 287.639  77
 -11   6   2 8004.94 285.963  62
 -11   6   3 9591.69 319.417  62
 -11   6   4 5749.84 248.739  62
 -11   6   5 10770.5 332.568  62
 -11   6   6 447.281 76.0449  62
 -11   6   7 4765.65 206.414  76
 -11   6   7 4458.78 199.280  62
 -11   6   8 1107.30 92.5822  76
 -11   6   8 1061.42 90.1417  62
 -10 -16  -4 7063.50 208.981  57
 -10 -16  -3 342.817 56.3120  57
 -10 -16  -2 10128.3 253.258  57
 -10 -16  -1 2114.31 110.418  57
 -10 -15  -6 65.4415 51.5390  46
 -10 -15  -5 43702.9 746.515  46
 -10 -15  -4 469.047 98.4022  46
 -10 -15  -3 47285.1 814.677  46
 -10 -15  -3 47034.2 781.874  57
 -10 -15  -2 5495.30 279.054  46
 -10 -15  -2 5219.18 265.655  57
 -10 -15  -1 28453.2 604.221  46
 -10 -15  -1 29450.8 601.846  57
 -10 -15   0 2739.57 182.114  57
 -10 -15   0 2767.67 184.675  46
 -10 -15   1 9249.43 300.080  46
 -10 -15   1 9682.87 305.928  57
 -10 -15   2 2811.43 147.006  57
 -10 -14  -9 214.054 74.4187  34
 -10 -14  -8 46498.8 844.195  34
 -10 -14  -7 209.642 88.8916  34
 -10 -14  -6 43019.6 912.657  34
 -10 -14  -5 141.343 75.7366  34
 -10 -14  -4 17161.9 590.955  34
 -10 -14  -3 3765.69 278.274  34
 -10 -14  -2 36206.8 823.429  34
 -10 -14  -2 35853.0 813.806  46
 -10 -14  -1 3418.86 256.738  46
 -10 -14  -1 3388.82 246.405  34
 -10 -14   0 22587.0 621.362  46
 -10 -14   0 23184.5 613.066  57
 -10 -14   1 2734.72 210.537  46
 -10 -14   1 2649.39 205.321  57
 -10 -14   2 20121.2 515.361  46
 -10 -14   2 20306.5 515.564  57
 -10 -14   3 3601.10 200.148  46
 -10 -14   3 3713.50 198.543  57
 -10 -14   4 14639.4 332.696  57
 -10 -13  -8 4147.52 454.923  28
 -10 -13  -7 15638.8 903.713  28
 -10 -13  -6 14163.4 900.936  28
 -10 -13  -5 55289.0 1851.27  28
 -10 -13  -4 11943.2 898.090  24
 -10 -13  -4 10923.3 852.131  28
 -10 -13  -4 11938.5 526.031  34
 -10 -13  -3 44282.7 1695.81  24
 -10 -13  -3 41073.2 963.321  34
 -10 -13  -2 3148.59 442.694  24
 -10 -13  -2 3174.56 271.528  34
 -10 -13  -1 37880.9 892.332  34
 -10 -13  -1 36286.9 718.377  51
 -10 -13   0 1866.87 211.211  46
 -10 -13   0 2091.70 209.209  34
 -10 -13   0 1771.79 165.405  51
 -10 -13   1 34721.1 828.369  46
 -10 -13   1 33502.7 749.252  34
 -10 -13   1 32808.7 681.809  51
 -10 -13   2 74.4718 77.2721  46
 -10 -13   2 197.002 99.4622  57
 -10 -13   2 183.343 61.4520  51
 -10 -13   3 17344.5 521.875  46
 -10 -13   3 16334.7 434.641  51
 -10 -13   3 18168.9 527.933  57
 -10 -13   4 2694.04 191.693  46
 -10 -13   4 2934.86 196.504  57
 -10 -13   4 2592.93 159.788  51
 -10 -13   5 17134.3 398.812  57
 -10 -13   5 15142.1 305.215  51
 -10 -12 -10 34721.6 1263.45  28
 -10 -12  -9 35894.1 1381.90  28
 -10 -12  -8 24734.4 1237.53  28
 -10 -12  -7 25576.3 1304.66  28
 -10 -12  -7 28143.5 675.986  37
 -10 -12  -6 52025.8 1925.52  28
 -10 -12  -6 56558.3 991.962  37
 -10 -12  -5 11443.4 918.364  28
 -10 -12  -5 11307.6 461.912  37
 -10 -12  -4 42047.6 1766.17  28
 -10 -12  -4 41613.8 900.950  37
 -10 -12  -3 3486.97 514.106  28
 -10 -12  -3 3968.37 289.622  37
 -10 -12  -2 35363.6 1621.42  28
 -10 -12  -2 33888.7 841.770  37
 -10 -12  -1 4356.36 537.374  24
 -10 -12  -1 3838.70 306.352  34
 -10 -12  -1 3890.30 273.960  51
 -10 -12   0 37194.9 1429.21  24
 -10 -12   0 37623.0 909.769  34
 -10 -12   0 36755.5 831.927  51
 -10 -12   1 1846.55 205.034  34
 -10 -12   1 2154.13 208.838  51
 -10 -12   2 33811.9 772.425  34
 -10 -12   2 34756.0 871.036  46
 -10 -12   2 33149.0 775.117  51
 -10 -12   3 23.8701 75.9981  46
 -10 -12   3 6.91968 65.8974  34
 -10 -12   3-62.8406 82.0695  51
 -10 -12   4 28765.7 698.075  46
 -10 -12   4 28628.5 660.229  51
 -10 -12   5 1115.40 132.503  57
 -10 -12   5 1290.56 136.656  51
 -10 -12   5 1235.86 140.778  46
 -10 -12   6 16899.6 413.394  51
 -10 -12   6 17763.3 421.245  57
 -10 -12   7 562.840 67.7682  51
 -10 -11  -9 4724.10 496.788  18
 -10 -11  -8 32632.4 1358.66  18
 -10 -11  -8 34371.2 1299.70  31
 -10 -11  -7 38570.1 1545.36  18
 -10 -11  -7 38485.8 1435.82  31
 -10 -11  -6 8571.13 747.182  18
 -10 -11  -6 8875.25 822.978  28
 -10 -11  -6 9282.10 449.437  37
 -10 -11  -6 10357.9 766.807  31
 -10 -11  -5 15150.2 1075.27  28
 -10 -11  -5 14692.0 1010.99  18
 -10 -11  -5 16251.4 599.173  37
 -10 -11  -5 17291.0 1026.09  31
 -10 -11  -4 5389.89 658.684  28
 -10 -11  -4 5026.03 338.619  37
 -10 -11  -4 5247.71 579.626  31
 -10 -11  -3 33563.4 1631.43  28
 -10 -11  -3 33925.4 877.626  37
 -10 -11  -2 8201.78 808.200  28
 -10 -11  -2 8150.14 439.981  37
 -10 -11  -1 27193.6 1469.38  28
 -10 -11  -1 26500.5 790.966  37
 -10 -11  -1 27170.4 704.388  92
 -10 -11   0 852.519 275.824  28
 -10 -11   0 816.324 155.105  34
 -10 -11   0 581.130 131.459  37
 -10 -11   0 623.747 113.889  92
 -10 -11   1 29829.7 807.315  34
 -10 -11   1 29690.8 755.583  92
 -10 -11   1 28342.6 777.780  51
 -10 -11   2 271.355 99.3263  34
 -10 -11   2 163.974 69.3005  92
 -10 -11   2 168.265 82.2257  51
 -10 -11   3 16193.2 525.765  34
 -10 -11   3 16065.2 546.516  92
 -10 -11   3 17045.0 596.101  51
 -10 -11   4 119.302 46.0430  34
 -10 -11   4 332.164 105.549  46
 -10 -11   4 171.461 79.6104  92
 -10 -11   4 89.6400 78.2689  51
 -10 -11   5 13096.6 474.258  46
 -10 -11   5 13067.9 451.831  92
 -10 -11   5 14176.2 493.176  57
 -10 -11   5 14428.0 508.896  51
 -10 -11   6 810.106 117.467  46
 -10 -11   6 786.712 116.050  57
 -10 -11   6 858.526 126.423  51
 -10 -11   7 14709.9 377.272  57
 -10 -11   7 15119.5 429.599  51
 -10 -11   8 705.848 87.7191  51
 -10 -10 -11 18939.9 1002.57  18
 -10 -10 -10 410.799 194.864  18
 -10 -10  -9 33709.8 1481.51  18
 -10 -10  -8 13158.0 963.240  18
 -10 -10  -8 15553.5 1010.86  31
 -10 -10  -7 14633.3 993.990  31
 -10 -10  -7 16119.2 1086.02  18
 -10 -10  -6 2062.51 385.353  18
 -10 -10  -6 1960.44 375.812  31
 -10 -10  -5 10129.7 863.297  18
 -10 -10  -5 12063.9 907.124  31
 -10 -10  -5 11996.3 919.226  11
 -10 -10  -4 17088.6 1127.74  18
 -10 -10  -4 17351.1 1104.72  31
 -10 -10  -4 18296.9 664.588  37
 -10 -10  -4 19291.1 1141.19  11
 -10 -10  -3 13231.7 1039.92  28
 -10 -10  -3 13722.4 1018.02  18
 -10 -10  -3 14281.9 588.504  37
 -10 -10  -3 14422.7 1014.95  31
 -10 -10  -3 14269.9 953.195  11
 -10 -10  -2 19973.6 706.472  37
 -10 -10  -2 19032.4 1172.77  31
 -10 -10  -2 19598.6 615.086  47
 -10 -10  -2 19387.7 1255.98  28
 -10 -10  -2 20564.5 1104.77  11
 -10 -10  -1 10007.8 507.489  37
 -10 -10  -1 10356.3 451.315  47
 -10 -10  -1 10070.5 900.233  28
 -10 -10  -1 9029.90 702.151  11
 -10 -10   0 27747.7 842.650  37
 -10 -10   0 27756.3 766.217  92
 -10 -10   0 27901.8 1499.74  28
 -10 -10   0 28471.8 747.918  47
 -10 -10   1 3980.14 323.695  37
 -10 -10   1 4587.66 317.569  92
 -10 -10   1 3866.14 557.031  28
 -10 -10   1 4099.47 290.585  47
 -10 -10   2 7424.40 404.600  34
 -10 -10   2 7362.58 404.242  92
 -10 -10   2 6355.02 571.578  24
 -10 -10   2 6998.41 405.220  51
 -10 -10   3 576.322 112.192  34
 -10 -10   3 513.486 122.142  92
 -10 -10   3 446.741 119.192  51
 -10 -10   4 40450.4 771.177  34
 -10 -10   4 41844.6 946.866  92
 -10 -10   5 6482.62 359.511  46
 -10 -10   5 6415.73 367.162  92
 -10 -10   5 6205.25 368.314  51
 -10 -10   6 13599.4 470.817  46
 -10 -10   6 13230.2 493.745  92
 -10 -10   6 13642.6 474.780  57
 -10 -10   6 14203.9 526.940  51
 -10 -10   7 667.394 99.4483  46
 -10 -10   7 567.323 97.8449  57
 -10 -10   7 563.817 115.979  51
 -10 -10   7 665.943 116.984  92
 -10 -10   8 8372.89 256.634  57
 -10 -10   8 9134.05 350.595  51
 -10 -10   9 42.5047 47.1878  51
 -10  -9 -12 19799.2 978.650  23
 -10  -9 -10 39930.3 1494.19  23
 -10  -9  -9 128.281 113.197  23
 -10  -9  -8 24518.1 1346.47  18
 -10  -9  -8 26585.4 1246.54  23
 -10  -9  -7 151.789 142.569  23
 -10  -9  -7 239.975 177.095  18
 -10  -9  -6 30511.1 1337.99  23
 -10  -9  -6 28733.7 1465.46  18
 -10  -9  -6 27562.0 1425.20  31
 -10  -9  -5 5574.22 651.544  31
 -10  -9  -5 6442.33 704.519  18
 -10  -9  -4 59845.6 2135.05  18
 -10  -9  -4 62528.7 2142.05  31
 -10  -9  -3 6983.84 739.130  18
 -10  -9  -3 6045.89 678.206  31
 -10  -9  -2 39888.2 1791.85  28
 -10  -9  -2 36340.6 1674.81  18
 -10  -9  -2 38307.0 1558.01  11
 -10  -9  -2 40675.7 1760.94  31
 -10  -9  -2 41109.6 1016.77  37
 -10  -9  -1 26857.0 756.026  47
 -10  -9  -1 27960.2 848.510  37
 -10  -9  -1 26410.3 1421.32  31
 -10  -9  -1 28151.6 1503.47  28
 -10  -9  -1 26175.8 1214.00  11
 -10  -9   0 57528.6 953.749  85
 -10  -9   0 56946.7 1102.86  47
 -10  -9   0 58212.7 1229.67  37
 -10  -9   0 55860.3 2113.81  28
 -10  -9   0 54106.0 1653.01  11
 -10  -9   1 23286.4 785.488  37
 -10  -9   1 23329.9 721.059  47
 -10  -9   1 23355.0 1360.65  28
 -10  -9   1 22604.0 614.097  85
 -10  -9   2 36509.8 802.281  85
 -10  -9   2 37882.7 943.255  92
 -10  -9   2 36906.5 987.127  37
 -10  -9   2 36620.0 1667.87  28
 -10  -9   2 37204.9 910.616  47
 -10  -9   3 12415.0 494.974  34
 -10  -9   3 12252.3 543.002  92
 -10  -9   3 12537.8 485.479  85
 -10  -9   3 13206.9 569.531  51
 -10  -9   3 12616.2 532.739  47
 -10  -9   4 3619.66 244.991  34
 -10  -9   4 3752.61 306.336  92
 -10  -9   4 3594.80 263.563  85
 -10  -9   4 3716.78 306.722  51
 -10  -9   5 26822.7 746.240  46
 -10  -9   5 26618.5 800.064  92
 -10  -9   5 26588.9 701.029  85
 -10  -9   5 28159.6 814.277  51
 -10  -9   6 1293.31 167.018  46
 -10  -9   6 1153.71 176.154  92
 -10  -9   6 1321.80 184.241  51
 -10  -9   6 1320.23 159.761  85
 -10  -9   7 7067.22 382.813  92
 -10  -9   7 7814.74 398.174  51
 -10  -9   7 7024.93 319.865  46
 -10  -9   7 7705.42 342.563  57
 -10  -9   7 7558.66 338.705  85
 -10  -9   8 1280.72 160.896  92
 -10  -9   8 1190.60 120.061  57
 -10  -9   8 1376.88 165.408  51
 -10  -9   8 1302.36 130.621  85
 -10  -9   9 8509.73 341.519  51
 -10  -9   9 7318.66 230.241  85
 -10  -9  10 184.676 58.7571  51
 -10  -8 -14 3358.93 215.384  32
 -10  -8 -12 1404.18 242.699  29
 -10  -8 -12 1363.88 263.067  23
 -10  -8 -11 43235.6 914.017  32
 -10  -8 -11 41039.6 1625.94  23
 -10  -8 -11 41328.1 1446.20  29
 -10  -8 -10 686.477 123.976  32
 -10  -8 -10 1130.32 310.407  23
 -10  -8 -10 699.770 208.101  29
 -10  -8  -9 28427.6 733.462  32
 -10  -8  -9 27320.8 1373.63  23
 -10  -8  -9 26841.4 1206.82  29
 -10  -8  -8 1090.46 150.234  32
 -10  -8  -8 1254.49 307.115  23
 -10  -8  -8 927.204 220.770  29
 -10  -8  -7 40119.4 832.391  32
 -10  -8  -7 39675.4 1403.22  29
 -10  -8  -7 40531.9 1648.84  23
 -10  -8  -6 1062.82 138.557  32
 -10  -8  -6 1168.73 291.248  23
 -10  -8  -6 1101.59 293.439  18
 -10  -8  -5 87965.6 2421.71   2
 -10  -8  -5 86199.3 2570.12  18
 -10  -8  -5 87158.9 2393.01  23
 -10  -8  -4 45785.6 1721.38   2
 -10  -8  -4 45803.6 1719.46  23
 -10  -8  -4 47019.1 1898.02  18
 -10  -8  -4 43735.2 1820.86  31
 -10  -8  -3 94948.4 1267.13  44
 -10  -8  -3 94125.9 2428.76   2
 -10  -8  -3 92336.2 2654.10  18
 -10  -8  -3 91213.5 2613.49  31
 -10  -8  -2 11270.5 928.529  31
 -10  -8  -2 10493.6 422.796  44
 -10  -8  -2 10845.3 796.998   2
 -10  -8  -2 10791.1 918.441  18
 -10  -8  -1 14640.5 496.627  44
 -10  -8  -1 14637.8 1068.62  31
 -10  -8  -1 14510.4 607.416  37
 -10  -8  -1 14417.4 1053.90  18
 -10  -8  -1 14435.6 889.849   2
 -10  -8   0 14480.2 510.374  85
 -10  -8   0 15195.2 583.648  47
 -10  -8   0 14988.6 1089.83  31
 -10  -8   0 15637.1 639.491  37
 -10  -8   0 15455.9 519.400  44
 -10  -8   0 16557.0 1129.96  28
 -10  -8   0 13744.9 835.931   2
 -10  -8   0 13698.5 839.208  11
 -10  -8   1 31465.6 919.957  37
 -10  -8   1 31333.6 846.809  47
 -10  -8   1 31822.4 1560.72  28
 -10  -8   1 30198.2 765.297  85
 -10  -8   2 12771.8 586.894  37
 -10  -8   2 12779.2 549.996  47
 -10  -8   2 12914.5 988.775  28
 -10  -8   2 12046.9 495.170  85
 -10  -8   3 14059.1 548.454  85
 -10  -8   3 14411.8 599.221  92
 -10  -8   3 13392.3 600.561  37
 -10  -8   3 13421.2 987.547  28
 -10  -8   3 13311.1 565.324  47
 -10  -8   4 27266.0 829.544  92
 -10  -8   4 27638.8 821.890  47
 -10  -8   4 27722.1 772.463  85
 -10  -8   5 22971.1 767.617  92
 -10  -8   5 21826.6 687.896  85
 -10  -8   5 22357.8 738.308  51
 -10  -8   6 13663.1 506.982  46
 -10  -8   6 14098.6 597.344  92
 -10  -8   6 14663.5 554.343  85
 -10  -8   6 14740.5 590.697  51
 -10  -8   7 6169.07 309.968  46
 -10  -8   7 6839.04 370.281  85
 -10  -8   7 7096.06 399.940  51
 -10  -8   7 6934.30 407.239  92
 -10  -8   8 7168.39 356.613  85
 -10  -8   8 7024.64 285.246  57
 -10  -8   8 7554.12 387.580  51
 -10  -8   8 7246.43 398.018  92
 -10  -8   9 2335.86 188.850  85
 -10  -8   9 2538.13 214.660  51
 -10  -8   9 2319.30 215.128  92
 -10  -8  10 5244.32 234.548  85
 -10  -8  10 5740.32 267.528  51
 -10  -8  11 234.897 57.6728  51
 -10  -7 -13 5344.75 526.185  29
 -10  -7 -12 33693.6 1230.08  26
 -10  -7 -12 34503.3 1416.46  29
 -10  -7 -11 1245.37 304.435  23
 -10  -7 -11 975.877 213.736  29
 -10  -7 -11 1128.04 239.160  26
 -10  -7 -10 45561.5 1749.39  29
 -10  -7 -10 45556.9 1468.41  26
 -10  -7 -10 45615.6 1848.56  23
 -10  -7  -9 2146.02 223.121  32
 -10  -7  -9 1409.64 316.333  29
 -10  -7  -9 1852.81 372.410  23
 -10  -7  -8 57808.0 1119.03  32
 -10  -7  -8 57747.1 1930.88  29
 -10  -7  -8 54139.1 2020.01  23
 -10  -7  -7 181.257 77.4313  32
 -10  -7  -7 105.513 107.290  29
 -10  -7  -7 275.410 160.336  23
 -10  -7  -6 28846.7 750.833  32
 -10  -7  -6 28511.3 1425.34  23
 -10  -7  -6 26871.8 1267.53  29
 -10  -7  -5 22603.4 654.594  32
 -10  -7  -5 21465.1 1120.95  29
 -10  -7  -5 22294.7 1261.54  23
 -10  -7  -4 18995.0 593.097  32
 -10  -7  -4 19727.5 1050.38  29
 -10  -7  -4 20428.9 1187.90  23
 -10  -7  -4 19244.1 1213.44  18
 -10  -7  -3 147.644 131.010  18
 -10  -7  -3 194.718 121.560  23
 -10  -7  -3 18.1011 157.363  31
 -10  -7  -3-131.574 108.797  29
 -10  -7  -2 39201.1 872.715  44
 -10  -7  -2 38236.1 1500.12   2
 -10  -7  -2 39566.3 1753.56  31
 -10  -7  -2 36857.5 1397.44  29
 -10  -7  -2 39195.9 1731.57  18
 -10  -7  -1 2305.47 218.551  44
 -10  -7  -1 1674.71 315.868   2
 -10  -7  -1 1601.58 357.994  18
 -10  -7  -1 2036.92 405.559  31
 -10  -7  -1 2124.48 347.095  29
 -10  -7   0 48823.7 1970.29  31
 -10  -7   0 48600.1 1101.87  37
 -10  -7   0 47337.6 968.797  44
 -10  -7   0 48995.9 1940.03  18
 -10  -7   0 45475.1 1498.25   2
 -10  -7   1 2625.33 271.032  37
 -10  -7   1 2827.37 240.624  44
 -10  -7   1 2634.08 255.619  47
 -10  -7   1 3045.74 488.107  28
 -10  -7   1 2132.40 431.156  31
 -10  -7   1 2271.23 224.791  85
 -10  -7   2 29644.0 876.411  37
 -10  -7   2 29933.1 790.352  44
 -10  -7   2 28727.6 835.765  47
 -10  -7   2 30269.4 1463.56  28
 -10  -7   2 30521.0 810.436  85
 -10  -7   3 12536.4 577.263  37
 -10  -7   3 11974.8 552.773  47
 -10  -7   3 12114.9 908.889  28
 -10  -7   3 12178.7 523.898  85
 -10  -7   4 9391.12 464.345  85
 -10  -7   4 9251.39 492.481  92
 -10  -7   4 8948.01 492.448  37
 -10  -7   4 8456.86 762.334  28
 -10  -7   4 8505.93 472.700  47
 -10  -7   5 6726.83 402.820  85
 -10  -7   5 7220.52 419.703  51
 -10  -7   5 7228.30 436.062  47
 -10  -7   5 6997.85 431.368  92
 -10  -7   6 19598.4 682.914  85
 -10  -7   6 19556.5 682.634  51
 -10  -7   6 20865.0 742.551  92
 -10  -7   7 17706.1 636.633  85
 -10  -7   7 18271.9 647.093  51
 -10  -7   7 17675.6 673.827  92
 -10  -7   8 11986.0 507.976  85
 -10  -7   8 12066.2 504.513  51
 -10  -7   8 11999.6 541.561  92
 -10  -7   9 14906.6 529.864  85
 -10  -7   9 16497.7 548.593  51
 -10  -7   9 15337.8 575.410  92
 -10  -7  10 3012.11 220.415  85
 -10  -7  10 2805.00 208.527  51
 -10  -7  10 2953.59 236.022  92
 -10  -7  11 7006.14 281.074  85
 -10  -7  11 7658.14 279.999  51
 -10  -7  12 2207.35 130.763  90
 -10  -6 -13 19098.4 1023.90  29
 -10  -6 -12 3363.17 431.425  26
 -10  -6 -12 3631.31 489.097  29
 -10  -6 -11 6599.52 625.785  26
 -10  -6 -11 6318.06 671.379  29
 -10  -6 -10 2075.35 411.785  29
 -10  -6 -10 1134.45 258.619  26
 -10  -6  -9 25571.5 1406.85  23
 -10  -6  -9 23223.1 1310.06  29
 -10  -6  -9 26007.3 1231.34  26
 -10  -6  -8 11319.9 520.322  32
 -10  -6  -8 11122.3 938.863  23
 -10  -6  -8 10800.5 778.575  26
 -10  -6  -8 10705.1 879.159  29
 -10  -6  -7 49789.0 1065.27  32
 -10  -6  -7 47485.9 1797.27  29
 -10  -6  -7 48163.7 1934.94  23
 -10  -6  -6 560.625 131.054  32
 -10  -6  -6 674.781 237.534  29
 -10  -6  -6 664.046 228.760  23
 -10  -6  -5 50860.8 1027.00  32
 -10  -6  -5 50615.1 1938.04  23
 -10  -6  -5 50076.2 1794.74  29
 -10  -6  -4 437.867 116.006  32
 -10  -6  -4 562.439 234.300  23
 -10  -6  -4 304.195 162.984  29
 -10  -6  -3 73379.0 1201.53  32
 -10  -6  -3 76582.6 2385.91  18
 -10  -6  -3 70332.3 2079.28  29
 -10  -6  -3 77407.1 2365.61  23
 -10  -6  -2 1424.88 295.207  29
 -10  -6  -2 1401.60 330.613  18
 -10  -6  -2 1362.80 365.688  31
 -10  -6  -1 60486.7 1115.98  44
 -10  -6  -1 58507.2 1774.24   2
 -10  -6  -1 62387.3 2179.16  31
 -10  -6  -1 58931.4 1872.19  29
 -10  -6  -1 61101.0 2114.10  18
 -10  -6   0 2691.51 240.620  44
 -10  -6   0 2995.97 493.691  31
 -10  -6   0 2768.06 369.692   2
 -10  -6   0 2410.91 385.007  29
 -10  -6   0 3026.97 463.324  18
 -10  -6   1 38501.5 1687.27  18
 -10  -6   1 37048.6 1591.34  28
 -10  -6   1 38667.5 910.046  44
 -10  -6   1 38170.3 961.306  37
 -10  -6   1 40123.0 1769.47  31
 -10  -6   2 10119.5 508.846  37
 -10  -6   2 9546.87 464.286  44
 -10  -6   2 9082.42 868.841  31
 -10  -6   2 9919.32 492.037  47
 -10  -6   2 10610.7 839.784  28
 -10  -6   2 9984.06 474.342  85
 -10  -6   3 27933.2 789.776  44
 -10  -6   3 28813.8 851.645  37
 -10  -6   3 28169.2 838.989  47
 -10  -6   3 27190.3 1330.76  28
 -10  -6   3 29638.6 826.844  85
 -10  -6   4 16376.5 624.185  85
 -10  -6   4 16550.2 648.724  92
 -10  -6   4 17737.5 673.941  37
 -10  -6   4 17286.1 1041.51  28
 -10  -6   4 16429.7 655.199  47
 -10  -6   5 35043.1 959.268  92
 -10  -6   5 35772.4 977.393  47
 -10  -6   5 35240.1 930.008  85
 -10  -6   6 5328.38 383.138  92
 -10  -6   6 5647.44 367.233  51
 -10  -6   6 5153.11 371.501  85
 -10  -6   7 11677.7 555.831  92
 -10  -6   7 11380.0 509.417  51
 -10  -6   7 11668.3 544.065  85
 -10  -6   8 5918.80 392.127  92
 -10  -6   8 6315.67 370.734  51
 -10  -6   8 5922.62 382.604  85
 -10  -6   9 7444.80 422.551  92
 -10  -6   9 7261.30 379.730  51
 -10  -6   9 7244.86 406.595  85
 -10  -6  10 10226.3 458.306  92
 -10  -6  10 10361.8 445.353  85
 -10  -6  10 10075.8 401.966  51
 -10  -6  11 4240.90 255.115  85
 -10  -6  11 4152.74 223.253  51
 -10  -6  12 4142.18 211.942  85
 -10  -6  12 3779.00 157.074  51
 -10  -5 -14 8396.23 313.726  43
 -10  -5 -13 9976.80 383.804  43
 -10  -5 -12 6812.06 635.557  26
 -10  -5 -12 7201.27 693.107  29
 -10  -5 -12 6482.17 331.688  43
 -10  -5 -11 22370.1 1270.46  29
 -10  -5 -11 21348.6 1170.85  26
 -10  -5 -11 22162.0 631.575  43
 -10  -5 -10 16249.9 1042.54  26
 -10  -5 -10 17762.1 1168.10  29
 -10  -5 -10 18045.0 568.704  43
 -10  -5  -9 32977.4 1481.30  26
 -10  -5  -9 32614.5 1585.48  29
 -10  -5  -9 33257.8 751.918  43
 -10  -5  -8 22595.4 1329.91  29
 -10  -5  -8 24206.8 1406.39  23
 -10  -5  -8 21197.1 1181.38  26
 -10  -5  -8 23897.4 784.421  32
 -10  -5  -7 10946.5 826.186  26
 -10  -5  -7 10453.5 916.761  23
 -10  -5  -7 11382.9 922.187  29
 -10  -5  -7 11204.1 531.148  32
 -10  -5  -6 39129.3 1753.06  23
 -10  -5  -6 37301.4 1655.40  29
 -10  -5  -6 37330.6 948.297  32
 -10  -5  -5 20788.3 1266.92  23
 -10  -5  -5 20366.6 1207.97  29
 -10  -5  -5 21460.8 705.020  32
 -10  -5  -4 62821.0 2182.10  23
 -10  -5  -4 60157.9 2042.77  29
 -10  -5  -4 62995.1 1187.81  32
 -10  -5  -4 63442.8 957.587  45
 -10  -5  -3 8249.84 797.737  23
 -10  -5  -3 8886.99 773.545  29
 -10  -5  -3 8454.91 431.235  32
 -10  -5  -2 116078. 2892.52  18
 -10  -5  -2 113832. 2735.45  29
 -10  -5  -2 117444. 2932.56  23
 -10  -5  -2 113038. 1538.49  32
 -10  -5  -1 2092.41 402.860  18
 -10  -5  -1 1759.97 352.532  29
 -10  -5  -1 2023.55 389.553  31
 -10  -5  -1 2074.50 183.540  80
 -10  -5   0 63582.9 966.937  80
 -10  -5   0 65756.5 1200.18  44
 -10  -5   0 66338.9 2074.27  29
 -10  -5   0 66447.2 2220.68  31
 -10  -5   0 66987.6 2174.12  18
 -10  -5   0 64791.5 1737.98   2
 -10  -5   1-59.4867 82.0159  80
 -10  -5   1 387.052 113.491  44
 -10  -5   1 123.219 85.9310  37
 -10  -5   1 159.005 178.025  31
 -10  -5   1 245.118 141.129  18
 -10  -5   2 40271.1 967.856  37
 -10  -5   2 39554.0 952.180  44
 -10  -5   2 39921.5 1738.93  31
 -10  -5   2 38312.0 1547.68  28
 -10  -5   2 38202.4 761.731  80
 -10  -5   3 182.939 88.9418  85
 -10  -5   3 295.074 102.644  44
 -10  -5   3 526.704 132.986  37
 -10  -5   3 380.973 88.3976  80
 -10  -5   3 253.648 117.828  28
 -10  -5   3 269.767 113.418  47
 -10  -5   4 61608.3 1220.18  37
 -10  -5   4 63423.3 1242.58  85
 -10  -5   4 59608.2 981.781  80
 -10  -5   4 61481.8 1841.91  28
 -10  -5   4 64427.9 1282.57  47
 -10  -5   5 5765.09 312.831  80
 -10  -5   5 5749.11 383.762  85
 -10  -5   5 6116.98 399.982  92
 -10  -5   5 6004.66 406.463  47
 -10  -5   5 6500.69 403.701  37
 -10  -5   6 36761.7 795.523  80
 -10  -5   6 37461.1 983.802  85
 -10  -5   6 36864.7 1001.68  47
 -10  -5   6 37351.7 981.963  92
 -10  -5   7 4471.50 349.626  85
 -10  -5   7 4518.88 282.817  80
 -10  -5   7 5070.80 339.686  51
 -10  -5   7 5021.90 370.954  92
 -10  -5   8 10150.9 410.330  80
 -10  -5   8 10068.6 514.485  85
 -10  -5   8 9922.46 456.665  51
 -10  -5   8 10318.3 513.123  92
 -10  -5   9 2411.67 254.219  85
 -10  -5   9 1914.63 196.681  51
 -10  -5   9 1993.24 231.660  92
 -10  -5  10 8418.11 434.033  85
 -10  -5  10 7762.79 357.887  51
 -10  -5  10 8589.94 435.153  92
 -10  -5  11 3906.64 270.724  85
 -10  -5  11 3725.99 219.784  51
 -10  -5  11 3612.45 257.651  92
 -10  -5  12 5889.39 287.466  85
 -10  -5  12 5247.06 190.529  51
 -10  -5  13 1732.51 115.880  90
 -10  -5  13 1683.68 128.868  85
 -10  -4 -15 2564.28 148.778  77
 -10  -4 -14 10205.2 352.199  43
 -10  -4 -13 7059.70 335.816  43
 -10  -4 -13 6973.85 371.242  32
 -10  -4 -12 16164.5 1029.51  29
 -10  -4 -12 14945.5 930.740  26
 -10  -4 -12 15154.5 529.259  43
 -10  -4 -11 24013.3 1269.03  26
 -10  -4 -11 25462.9 1366.31  29
 -10  -4 -11 24546.7 693.502  43
 -10  -4 -10 16911.7 1148.77  29
 -10  -4 -10 16014.9 1065.82  26
 -10  -4 -10 17146.9 588.576  43
 -10  -4  -9 36477.2 1705.69  29
 -10  -4  -9 37058.2 868.193  43
 -10  -4  -9 38720.7 1015.78  32
 -10  -4  -8 11262.8 882.901  26
 -10  -4  -8 11530.7 972.987  23
 -10  -4  -8 11959.1 984.260  29
 -10  -4  -8 12798.8 583.262  32
 -10  -4  -8 12188.8 491.554  43
 -10  -4  -7 23503.8 1370.02  29
 -10  -4  -7 23560.7 1385.65  23
 -10  -4  -7 22389.0 1237.29  26
 -10  -4  -7 22722.2 637.094  43
 -10  -4  -7 23554.2 790.304  32
 -10  -4  -6 3543.74 553.307  23
 -10  -4  -6 3536.33 536.773  29
 -10  -4  -6 4367.82 268.564  43
 -10  -4  -6 3872.06 326.071  32
 -10  -4  -5 28791.4 1487.11  29
 -10  -4  -5 30824.8 1555.87  23
 -10  -4  -5 29663.6 1143.26   5
 -10  -4  -5 31117.5 887.596  32
 -10  -4  -5 30962.7 667.860  43
 -10  -4  -4 23786.3 762.958  32
 -10  -4  -4 25247.2 1363.24  29
 -10  -4  -4 23216.0 1345.45  23
 -10  -4  -3 95326.5 1300.20  45
 -10  -4  -3 95935.6 1504.87  32
 -10  -4  -3 97443.7 2719.53  23
 -10  -4  -3 98564.9 2686.77  29
 -10  -4  -2 704.003 145.405  32
 -10  -4  -2 454.707 108.982  45
 -10  -4  -2 853.233 267.001  29
 -10  -4  -2 593.000 213.159  23
 -10  -4  -2 986.148 285.271  18
 -10  -4  -1 27603.1 658.388  45
 -10  -4  -1 27617.3 689.464  80
 -10  -4  -1 27318.7 1394.80  31
 -10  -4  -1 26348.7 1369.71  29
 -10  -4  -1 28108.4 1368.44  18
 -10  -4  -1 27735.2 1441.92  23
 -10  -4   0 4800.13 335.327  44
 -10  -4   0 5197.61 284.459  45
 -10  -4   0 5155.01 296.166  80
 -10  -4   0 5350.45 618.249  29
 -10  -4   0 4509.47 569.697  31
 -10  -4   0 4626.62 563.124  18
 -10  -4   1 69505.3 2243.08  31
 -10  -4   1 68937.3 1263.36  44
 -10  -4   1 65904.4 997.552  45
 -10  -4   1 63572.9 2111.87  29
 -10  -4   1 68477.5 2119.37  18
 -10  -4   1 66911.4 1075.66  80
 -10  -4   2 417.364 92.3283  80
 -10  -4   2 180.870 163.174  31
 -10  -4   2 561.568 241.915  18
 -10  -4   2 272.253 93.8296  44
 -10  -4   2 198.802 89.4830  37
 -10  -4   3 18945.8 1191.29  31
 -10  -4   3 20195.2 708.282  44
 -10  -4   3 20092.2 668.764  37
 -10  -4   3 21274.4 707.162  85
 -10  -4   3 20838.5 617.545  80
 -10  -4   3 19517.3 1019.89  28
 -10  -4   3 20120.0 697.496  47
 -10  -4   4 6390.89 406.654  47
 -10  -4   4 5582.58 375.802  85
 -10  -4   4 5817.70 336.510  80
 -10  -4   4 6403.61 410.094  44
 -10  -4   4 6024.46 369.328  37
 -10  -4   5 48104.2 1103.31  85
 -10  -4   5 45883.7 963.873  80
 -10  -4   5 44496.8 998.139  37
 -10  -4   5 46574.7 1073.66  92
 -10  -4   5 45952.1 1091.39  47
 -10  -4   6 343.195 121.488  85
 -10  -4   6 495.394 123.370  92
 -10  -4   6 472.161 140.145  47
 -10  -4   6 256.271 76.5304  80
 -10  -4   7 24026.8 715.562  80
 -10  -4   7 24483.2 811.201  85
 -10  -4   7 23926.1 780.663  92
 -10  -4   7 24334.3 721.567  51
 -10  -4   8 319.751 117.358  85
 -10  -4   8 290.436 93.6717  92
 -10  -4   8 339.782 103.337  51
 -10  -4   8 376.221 106.070  80
 -10  -4   9 15017.3 615.409  85
 -10  -4   9 15445.6 542.353  80
 -10  -4   9 14574.5 518.414  51
 -10  -4   9 15498.5 611.965  92
 -10  -4  10 2123.97 234.206  85
 -10  -4  10 1748.06 178.545  80
 -10  -4  10 1762.53 172.143  51
 -10  -4  10 1929.81 215.366  92
 -10  -4  11 12317.7 498.553  85
 -10  -4  11 11447.3 384.165  80
 -10  -4  11 11164.5 358.502  51
 -10  -4  11 11721.6 465.657  92
 -10  -4  12 1777.52 121.702  80
 -10  -4  12 1882.05 182.606  85
 -10  -4  13 4322.03 225.204  85
 -10  -3 -15 7123.08 224.532  77
 -10  -3 -14 2286.33 164.049  43
 -10  -3 -14 2197.44 172.927  77
 -10  -3 -13 8821.09 368.776  43
 -10  -3 -12 1179.33 165.861  32
 -10  -3 -12 897.851 142.247  43
 -10  -3 -11 18211.2 1086.74  26
 -10  -3 -11 18468.4 1141.92  29
 -10  -3 -11 18942.8 618.973  43
 -10  -3 -11 20161.5 681.908  32
 -10  -3 -10 6353.16 705.726  29
 -10  -3 -10 6831.81 702.642  26
 -10  -3 -10 5982.59 364.427  43
 -10  -3 -10 6507.28 412.856  32
 -10  -3  -9 26645.7 1456.37  29
 -10  -3  -9 25484.5 1369.82  26
 -10  -3  -9 27673.6 853.009  32
 -10  -3  -9 27121.6 772.503  43
 -10  -3  -8 1337.31 350.101  29
 -10  -3  -8 1779.75 379.164  26
 -10  -3  -8 1764.05 379.149  23
 -10  -3  -8 1769.52 204.575  43
 -10  -3  -8 1702.77 228.735  32
 -10  -3  -7 20784.0 1282.68  23
 -10  -3  -7 19721.1 1266.96  29
 -10  -3  -7 19440.7 639.398  43
 -10  -3  -7 20639.9 753.134  32
 -10  -3  -6 16074.7 568.256  43
 -10  -3  -6 17416.8 690.700  32
 -10  -3  -6 17302.5 1184.08  23
 -10  -3  -6 17018.7 1187.54  29
 -10  -3  -6 16155.9 884.773   5
 -10  -3  -6 16568.1 524.770  77
 -10  -3  -5 21322.7 752.110  32
 -10  -3  -5 20722.6 618.248  43
 -10  -3  -5 19786.6 1252.66  23
 -10  -3  -5 19657.5 1249.65  29
 -10  -3  -5 20420.6 1009.78   5
 -10  -3  -5 19998.1 555.343  77
 -10  -3  -4 24267.3 1385.60  29
 -10  -3  -4 23268.6 1347.98  23
 -10  -3  -4 23368.0 637.937  43
 -10  -3  -4 23679.2 781.332  32
 -10  -3  -3 9841.91 866.899  29
 -10  -3  -3 9517.42 862.541  23
 -10  -3  -3 10372.0 514.950  32
 -10  -3  -3 10937.8 480.141  45
 -10  -3  -2 1021.59 315.074  29
 -10  -3  -2 577.628 279.389  23
 -10  -3  -2 938.921 148.912  45
 -10  -3  -2 1088.88 173.570  32
 -10  -3  -1 6577.02 647.232  18
 -10  -3  -1 5871.58 663.903  29
 -10  -3  -1 6332.04 703.269  23
 -10  -3  -1 5858.77 339.048  45
 -10  -3  -1 5798.76 378.282  32
 -10  -3   0 10442.1 856.273  31
 -10  -3   0 10254.2 877.762  29
 -10  -3   0 10494.2 815.218  18
 -10  -3   0 10449.2 500.659  44
 -10  -3   0 10676.0 454.104  45
 -10  -3   0 10844.3 462.058  80
 -10  -3   1 7110.30 665.790  18
 -10  -3   1 7958.39 795.085  29
 -10  -3   1 7431.87 717.663  31
 -10  -3   1 8330.23 451.066  44
 -10  -3   1 7403.00 377.916  45
 -10  -3   1 7655.75 399.226  80
 -10  -3   2 17982.8 1045.98  18
 -10  -3   2 18050.7 1178.15  29
 -10  -3   2 18394.8 617.850  80
 -10  -3   2 18115.2 588.209  45
 -10  -3   2 18766.1 677.825  44
 -10  -3   2 18632.1 615.766  37
 -10  -3   2 19805.6 1168.87  31
 -10  -3   3 13774.0 565.245  47
 -10  -3   3 14415.8 548.701  80
 -10  -3   3 13393.7 527.259  37
 -10  -3   3 14086.0 596.042  44
 -10  -3   3 14040.3 971.758  31
 -10  -3   4 25950.2 791.359  47
 -10  -3   4 25709.5 755.411  80
 -10  -3   4 26259.7 793.843  85
 -10  -3   4 26103.0 821.523  44
 -10  -3   4 25015.8 724.368  37
 -10  -3   5 1205.97 188.057  47
 -10  -3   5 1992.18 236.638  85
 -10  -3   5 1761.95 209.297  80
 -10  -3   5 1180.25 170.494  37
 -10  -3   6 28286.3 798.081  80
 -10  -3   6 27693.4 847.203  85
 -10  -3   6 27527.2 838.480  47
 -10  -3   6 27056.1 807.673  92
 -10  -3   7 1882.98 233.891  85
 -10  -3   7 1866.57 220.038  80
 -10  -3   7 1457.99 169.339  51
 -10  -3   7 1950.77 226.318  92
 -10  -3   8 17568.6 684.161  85
 -10  -3   8 17648.4 632.869  80
 -10  -3   8 17444.7 643.781  92
 -10  -3   8 16650.7 549.150  51
 -10  -3   9 505.105 127.812  85
 -10  -3   9 546.334 132.380  92
 -10  -3   9 529.959 104.696  51
 -10  -3   9 571.863 130.821  80
 -10  -3  10 9148.47 440.401  92
 -10  -3  10 9428.82 477.849  85
 -10  -3  10 9416.95 430.542  80
 -10  -3  11 2156.16 205.268  92
 -10  -3  11 2417.49 235.523  85
 -10  -3  11 2242.11 203.328  80
 -10  -3  12 7257.24 354.454  85
 -10  -3  12 6717.48 297.240  80
 -10  -3  13 895.105 85.1703  80
 -10  -3  13 882.700 116.251  85
 -10  -3  14 3523.16 166.527  85
 -10  -2 -14 7177.35 273.069  77
 -10  -2 -13 167.025 69.6603  43
 -10  -2 -13 162.517 73.9574  77
 -10  -2 -12 28204.9 692.754  43
 -10  -2 -12 28525.5 690.689  32
 -10  -2 -11 3668.70 478.604  29
 -10  -2 -11 2964.72 250.003  43
 -10  -2 -11 3304.52 272.356  32
 -10  -2 -10 22741.1 1276.46  29
 -10  -2 -10 22464.3 1187.43  23
 -10  -2 -10 22027.6 720.632  32
 -10  -2 -10 22793.1 701.086  43
 -10  -2  -9 527.813 230.700  23
 -10  -2  -9 454.557 233.680  29
 -10  -2  -9 570.736 131.475  43
 -10  -2  -9 590.812 142.582  32
 -10  -2  -8 25578.4 1424.14  29
 -10  -2  -8 28252.6 1454.12  23
 -10  -2  -8 27369.8 856.756  32
 -10  -2  -8 26163.8 777.585  43
 -10  -2  -7 1431.03 386.158  29
 -10  -2  -7 1616.31 361.131  23
 -10  -2  -7 1350.63 207.314  32
 -10  -2  -7 1414.13 188.095  43
 -10  -2  -7 1553.96 191.265  77
 -10  -2  -6 41488.0 1797.34  23
 -10  -2  -6 42395.8 1867.96  29
 -10  -2  -6 40799.0 951.807  43
 -10  -2  -6 42448.4 1086.28  32
 -10  -2  -6 41751.9 930.437  77
 -10  -2  -5 23971.1 803.167  32
 -10  -2  -5 22172.7 687.648  43
 -10  -2  -5 23232.3 1344.12  23
 -10  -2  -5 24309.5 1411.78  29
 -10  -2  -5 20674.4 1064.69   5
 -10  -2  -5 21332.3 642.516  77
 -10  -2  -4 11420.3 551.958  32
 -10  -2  -4 11100.0 474.570  43
 -10  -2  -4 11633.6 955.332  23
 -10  -2  -4 11267.7 957.076  29
 -10  -2  -4 9656.90 753.021   5
 -10  -2  -4 11367.8 447.606  77
 -10  -2  -3 28021.6 670.848  77
 -10  -2  -3 29571.0 821.665  45
 -10  -2  -3 28731.7 867.768  32
 -10  -2  -3 28533.6 1504.90  29
 -10  -2  -3 28349.2 1471.52  23
 -10  -2  -2 92324.9 1176.79  77
 -10  -2  -2 94190.9 2732.38  29
 -10  -2  -2 92689.3 2648.73  23
 -10  -2  -2 94694.1 1574.48  32
 -10  -2  -2 94353.6 1451.49  45
 -10  -2  -1 43268.5 1614.04  18
 -10  -2  -1 44180.6 1870.37  29
 -10  -2  -1 41011.1 1762.74  23
 -10  -2  -1 41055.9 948.656  45
 -10  -2  -1 42029.9 1034.79  32
 -10  -2   0 43839.2 1852.18  29
 -10  -2   0 40335.5 1636.43  31
 -10  -2   0 42801.9 1588.79  18
 -10  -2   0 43608.4 987.448  80
 -10  -2   0 42958.2 962.733  45
 -10  -2   1 79297.7 2488.19  29
 -10  -2   1 78573.6 2095.10  18
 -10  -2   1 80982.3 2284.99  31
 -10  -2   1 79045.5 1334.90  80
 -10  -2   1 79574.9 1293.50  45
 -10  -2   1 79037.3 1395.90  44
 -10  -2   2 7829.63 782.997  29
 -10  -2   2 6982.41 616.862  18
 -10  -2   2 8050.50 431.576  80
 -10  -2   2 8185.73 415.230  45
 -10  -2   2 7954.36 448.362  44
 -10  -2   2 7602.38 699.613  31
 -10  -2   2 7236.57 371.847  37
 -10  -2   3 69078.4 1126.48  37
 -10  -2   3 70150.1 2113.22  31
 -10  -2   3 68750.6 1319.00  44
 -10  -2   3 70097.8 1257.61  47
 -10  -2   3 70041.6 1271.89  80
 -10  -2   4 442.970 127.012  80
 -10  -2   4 586.263 136.608  47
 -10  -2   4 330.298 123.729  85
 -10  -2   4 459.863 101.348  37
 -10  -2   4 471.248 132.189  44
 -10  -2   5 41700.0 996.230  47
 -10  -2   5 41653.6 990.128  80
 -10  -2   5 42143.2 1020.55  85
 -10  -2   5 43784.5 1074.66  44
 -10  -2   5 42418.2 853.323  37
 -10  -2   6 5301.18 372.914  85
 -10  -2   6 4656.41 340.778  80
 -10  -2   6 4386.26 336.965  47
 -10  -2   6 4897.42 334.454  92
 -10  -2   7 28195.3 832.484  80
 -10  -2   7 27723.9 844.470  85
 -10  -2   7 26779.6 781.904  92
 -10  -2   7 27771.1 823.819  47
 -10  -2   8 748.531 154.733  80
 -10  -2   8 656.533 110.737  92
 -10  -2   8 1030.00 178.171  85
 -10  -2   9 19266.0 642.500  92
 -10  -2   9 19771.5 682.981  80
 -10  -2   9 20064.4 710.907  85
 -10  -2  10 746.850 143.377  80
 -10  -2  10 867.111 151.642  92
 -10  -2  10 781.139 154.955  85
 -10  -2  11 9319.03 398.754  92
 -10  -2  11 10649.3 474.441  85
 -10  -2  11 9772.14 439.432  80
 -10  -2  12 14.4579 57.7791  80
 -10  -2  12 19.1389 77.3492  85
 -10  -2  13 8659.47 317.009  80
 -10  -2  13 8994.91 343.139  85
 -10  -2  14 616.456 80.2446  85
 -10  -1 -14 295.441 48.4581  77
 -10  -1 -13 6453.07 277.190  77
 -10  -1 -12 79.7759 43.6992  61
 -10  -1 -12 85.7574 69.8185  77
 -10  -1 -12 17.5090 57.8661  43
 -10  -1 -11 8946.92 342.840  61
 -10  -1 -11 8911.38 417.117  77
 -10  -1 -11 9170.07 386.950  32
 -10  -1 -11 8892.82 401.783  43
 -10  -1 -10 582.629 135.259  77
 -10  -1 -10 671.815 130.563  43
 -10  -1 -10 609.763 127.938  32
 -10  -1 -10 577.677 105.579  61
 -10  -1 -10 891.410 246.289  29
 -10  -1  -9 16154.1 609.731  77
 -10  -1  -9 16001.5 605.557  32
 -10  -1  -9 16027.6 601.868  43
 -10  -1  -9 15581.0 523.059  61
 -10  -1  -9 15080.3 1021.62  29
 -10  -1  -9 15857.7 949.683  23
 -10  -1  -8 531.367 133.991  77
 -10  -1  -8 555.627 149.251  43
 -10  -1  -8 484.108 132.809  32
 -10  -1  -8 485.110 113.398  61
 -10  -1  -8 234.077 142.866  23
 -10  -1  -8 662.709 260.503  29
 -10  -1  -7 25994.9 780.001  77
 -10  -1  -7 27202.0 843.686  32
 -10  -1  -7 24886.0 782.970  43
 -10  -1  -7 25474.2 683.444  61
 -10  -1  -7 24886.3 1390.36  29
 -10  -1  -7 25626.1 1353.06  23
 -10  -1  -6 1362.26 184.037  77
 -10  -1  -6 1172.52 181.279  43
 -10  -1  -6 1632.05 220.633  32
 -10  -1  -6 1108.46 138.595  61
 -10  -1  -6 1362.37 343.024  29
 -10  -1  -6 1129.42 279.686  23
 -10  -1  -5 7132.44 402.988  77
 -10  -1  -5 6743.13 399.228  43
 -10  -1  -5 7515.21 453.072  32
 -10  -1  -5 7158.97 353.134  61
 -10  -1  -5 7439.70 748.882  23
 -10  -1  -5 7361.17 770.851  29
 -10  -1  -4 16847.4 1179.46  29
 -10  -1  -4 18614.9 1169.66  23
 -10  -1  -4 16930.5 605.074  77
 -10  -1  -4 16902.4 619.531  43
 -10  -1  -4 17491.5 690.707  32
 -10  -1  -4 16336.4 518.107  61
 -10  -1  -4 16784.8 1001.01   5
 -10  -1  -3 22650.5 1352.30  29
 -10  -1  -3 22331.8 1276.82  23
 -10  -1  -3 21563.9 661.443  77
 -10  -1  -3 22133.4 747.997  45
 -10  -1  -3 22806.2 780.628  32
 -10  -1  -3 20881.3 570.026  61
 -10  -1  -3 22032.6 1203.73   5
 -10  -1  -2 26333.2 839.881  32
 -10  -1  -2 26566.3 809.482  45
 -10  -1  -2 25166.4 617.271  61
 -10  -1  -2 25916.6 704.614  77
 -10  -1  -2 26917.9 1482.85  29
 -10  -1  -2 25167.6 1361.39  23
 -10  -1  -1 1594.51 171.172  77
 -10  -1  -1 1528.42 393.882  29
 -10  -1  -1 1421.39 330.651  23
 -10  -1  -1 1528.53 288.401  18
 -10  -1  -1 1496.47 201.789  45
 -10  -1   0 38245.8 810.857  77
 -10  -1   0 38071.2 945.525  45
 -10  -1   0 39709.0 1795.11  29
 -10  -1   0 36257.2 1499.73  31
 -10  -1   0 39229.2 970.143  80
 -10  -1   1 580.869 137.676  80
 -10  -1   1 946.664 132.202  77
 -10  -1   1 901.351 318.426  29
 -10  -1   1 813.027 257.643  31
 -10  -1   1 487.879 126.707  44
 -10  -1   1 553.009 126.437  45
 -10  -1   2 5599.82 302.414  77
 -10  -1   2 6260.12 386.604  45
 -10  -1   2 5909.38 585.289  31
 -10  -1   2 6076.37 390.942  44
 -10  -1   2 6055.81 706.694  29
 -10  -1   2 5813.02 378.411  80
 -10  -1   3 8132.65 360.685  77
 -10  -1   3 9048.05 479.412  44
 -10  -1   3 8074.18 672.617  31
 -10  -1   3 8457.80 446.675  45
 -10  -1   3 8499.69 457.073  80
 -10  -1   3 8309.10 422.219  47
 -10  -1   4 16265.6 622.252  85
 -10  -1   4 15430.1 617.171  80
 -10  -1   4 16446.2 651.721  44
 -10  -1   4 14626.0 484.188  77
 -10  -1   4 15467.4 507.978  62
 -10  -1   4 16055.0 596.926  47
 -10  -1   5 6637.67 425.821  44
 -10  -1   5 6974.22 350.632  62
 -10  -1   5 6887.74 397.683  47
 -10  -1   5 7418.90 426.310  85
 -10  -1   5 7501.95 438.411  80
 -10  -1   6 21388.6 645.584  92
 -10  -1   6 22920.8 746.366  85
 -10  -1   6 21664.6 747.258  80
 -10  -1   6 22566.2 641.713  62
 -10  -1   6 22928.2 723.989  47
 -10  -1   7 402.755 95.7188  92
 -10  -1   7 452.029 133.217  80
 -10  -1   7 449.994 105.277  62
 -10  -1   7 510.018 115.469  47
 -10  -1   7 385.665 105.464  85
 -10  -1   8 11362.0 529.273  85
 -10  -1   8 12183.9 558.873  80
 -10  -1   8 12091.2 482.300  62
 -10  -1   8 11288.8 467.613  92
 -10  -1   9 252.581 114.102  80
 -10  -1   9 100.840 54.6553  92
 -10  -1   9 368.703 111.441  85
 -10  -1  10 9055.45 384.463  92
 -10  -1  10 9760.07 478.497  80
 -10  -1  10 10313.6 479.618  85
 -10  -1  11-8.85068 83.7053  80
 -10  -1  11-13.2136 55.8090  92
 -10  -1  11 96.7545 83.9580  85
 -10  -1  12 5220.20 307.786  80
 -10  -1  12 5316.36 299.749  85
 -10  -1  13 7.31377 50.8060  80
 -10  -1  13 12.2911 54.1166  85
 -10  -1  14 5062.71 210.089  80
 -10  -1  14 4611.41 184.365  85
 -10   0 -13 2106.79 136.702  77
 -10   0 -12 12364.7 294.803  61
 -10   0 -12 13255.4 411.166  77
 -10   0 -12 13448.4 390.143  43
 -10   0 -11 618.373 95.6868  61
 -10   0 -11 838.796 131.181  77
 -10   0 -11 528.050 104.254  43
 -10   0 -10 18585.4 529.822  61
 -10   0 -10 19534.9 627.273  77
 -10   0 -10 19117.9 594.160  43
 -10   0 -10 18808.8 521.771  32
 -10   0  -9 224.593 105.849  77
 -10   0  -9 118.929 92.2391  43
 -10   0  -9 85.0484 70.4645  32
 -10   0  -9 17.2913 81.2513  61
 -10   0  -9 90.1578 133.832  29
 -10   0  -8 27789.6 813.096  77
 -10   0  -8 28047.7 806.017  43
 -10   0  -8 27544.9 774.997  32
 -10   0  -8 27491.6 719.747  61
 -10   0  -8 27197.3 1326.39  29
 -10   0  -8 25250.8 1114.44  23
 -10   0  -7 480.371 126.379  77
 -10   0  -7 416.922 123.276  43
 -10   0  -7 418.808 120.470  32
 -10   0  -7 302.897 98.0353  61
 -10   0  -7 385.722 177.738  29
 -10   0  -7 205.795 131.246  23
 -10   0  -6 5649.84 377.132  77
 -10   0  -6 5240.95 368.866  32
 -10   0  -6 5128.95 358.710  43
 -10   0  -6 5524.62 338.744  61
 -10   0  -6 5909.63 673.388  29
 -10   0  -6 4508.15 532.872  23
 -10   0  -5 1207.84 184.921  77
 -10   0  -5 1318.39 191.315  43
 -10   0  -5 1412.14 204.271  32
 -10   0  -5 1448.32 188.610  61
 -10   0  -5 1045.57 273.313  23
 -10   0  -5 1236.85 333.717  29
 -10   0  -4 27144.7 795.781  77
 -10   0  -4 24931.1 785.541  43
 -10   0  -4 25996.5 841.619  45
 -10   0  -4 25494.3 819.437  32
 -10   0  -4 24477.4 710.385  61
 -10   0  -4 25475.7 1426.55  29
 -10   0  -4 24778.4 1298.94  23
 -10   0  -3 854.608 153.090  77
 -10   0  -3 916.285 181.652  45
 -10   0  -3 589.165 148.787  32
 -10   0  -3 817.982 136.104  61
 -10   0  -3 510.321 210.376  23
 -10   0  -3 600.280 221.889  29
 -10   0  -2 85199.5 2438.26  23
 -10   0  -2 85655.4 2639.98  29
 -10   0  -2 85253.2 1384.75  77
 -10   0  -2 86173.0 1516.70  32
 -10   0  -2 87615.7 1524.28  45
 -10   0  -2 87711.1 1294.21  61
 -10   0  -2 91090.7 2482.97   5
 -10   0  -1 491.155 115.481  77
 -10   0  -1 335.417 192.930  29
 -10   0  -1 329.573 121.831  45
 -10   0   0 38723.4 906.191  77
 -10   0   0 39631.3 1007.66  45
 -10   0   0 39091.9 978.715  44
 -10   0   0 39088.3 1780.26  29
 -10   0   0 40280.9 1010.61  80
 -10   0   1 3753.74 286.075  77
 -10   0   1 4493.16 338.154  44
 -10   0   1 4352.97 340.646  45
 -10   0   1 4251.55 601.599  29
 -10   0   1 4389.10 341.253  80
 -10   0   2 27897.4 748.057  77
 -10   0   2 27507.2 819.795  44
 -10   0   2 27146.1 834.622  45
 -10   0   2 26284.3 1468.41  29
 -10   0   2 27705.1 835.825  80
 -10   0   3 10117.3 450.631  77
 -10   0   3 9910.53 506.805  45
 -10   0   3 10075.5 499.422  44
 -10   0   3 9801.72 503.073  80
 -10   0   3 9764.80 432.322  47
 -10   0   4 11348.8 540.603  80
 -10   0   4 11174.6 509.454  85
 -10   0   4 10920.8 526.718  44
 -10   0   4 11090.5 470.618  77
 -10   0   4 10880.4 467.168  62
 -10   0   4 10113.7 445.717  47
 -10   0   5 5615.54 392.086  80
 -10   0   5 4972.91 346.267  85
 -10   0   5 5666.13 387.943  44
 -10   0   5 5762.17 345.635  62
 -10   0   5 5619.17 340.767  47
 -10   0   5 5643.13 334.445  77
 -10   0   6 14370.8 579.384  85
 -10   0   6 14391.9 618.252  80
 -10   0   6 14042.0 533.501  47
 -10   0   6 14198.2 543.755  62
 -10   0   7 5751.61 398.710  80
 -10   0   7 5558.94 363.316  85
 -10   0   7 5590.53 341.901  62
 -10   0   8 8200.84 391.867  76
 -10   0   8 7872.49 459.375  80
 -10   0   8 7999.88 428.055  85
 -10   0   8 7711.45 402.387  62
 -10   0   9 3514.30 251.783  76
 -10   0   9 3518.85 304.649  80
 -10   0   9 3798.69 294.552  85
 -10   0   9 3774.58 276.993  62
 -10   0  10 4475.50 259.803  76
 -10   0  10 4635.12 333.374  80
 -10   0  10 4853.81 319.703  85
 -10   0  11 11993.5 461.792  85
 -10   0  11 12643.1 519.868  80
 -10   0  12 2096.23 181.058  85
 -10   0  12 2515.64 223.185  80
 -10   0  13 6077.28 295.056  80
 -10   0  13 5525.69 244.377  85
 -10   0  14 53.7181 42.4871  80
 -10   1 -12 316.463 63.0572  77
 -10   1 -11 7386.85 257.762  61
 -10   1 -11 8311.07 321.315  45
 -10   1 -11 8187.00 324.986  77
 -10   1 -10 2717.13 191.459  61
 -10   1 -10 2631.31 205.856  43
 -10   1 -10 2691.53 214.156  45
 -10   1 -10 2661.50 217.096  77
 -10   1  -9 15000.5 487.764  61
 -10   1  -9 15992.1 537.440  43
 -10   1  -9 15429.1 554.756  77
 -10   1  -8 285.728 93.2970  61
 -10   1  -8 263.503 104.808  43
 -10   1  -8 209.753 79.2433  32
 -10   1  -8 297.758 111.024  77
 -10   1  -7 20207.0 683.885  43
 -10   1  -7 18821.0 607.167  32
 -10   1  -7 19357.2 618.003  61
 -10   1  -7 19105.9 1023.20  29
 -10   1  -7 20494.5 700.431  77
 -10   1  -6 1862.08 209.329  32
 -10   1  -6 1767.38 225.825  43
 -10   1  -6 1957.67 243.641  45
 -10   1  -6 1920.22 206.067  61
 -10   1  -6 1654.62 327.376  29
 -10   1  -6 2003.58 233.339  77
 -10   1  -5 47103.7 1140.03  45
 -10   1  -5 44708.7 1007.91  32
 -10   1  -5 45691.5 994.781  61
 -10   1  -5 45595.8 1795.12  29
 -10   1  -5 47383.5 1093.49  77
 -10   1  -4 8194.09 453.439  32
 -10   1  -4 8423.38 487.448  45
 -10   1  -4 8307.99 428.272  61
 -10   1  -4 8771.08 814.429  29
 -10   1  -4 7903.01 640.375  23
 -10   1  -4 8106.87 456.984  77
 -10   1  -3 41699.8 1080.19  45
 -10   1  -3 40764.7 1008.35  32
 -10   1  -3 40183.9 934.142  61
 -10   1  -3 41044.1 1753.11  29
 -10   1  -3 37466.1 1436.40  23
 -10   1  -3 40248.2 999.588  77
 -10   1  -2 11341.8 559.479  45
 -10   1  -2 10325.7 476.053  61
 -10   1  -2 10723.3 915.263  29
 -10   1  -2 9742.67 489.226  77
 -10   1  -1 14346.7 588.815  77
 -10   1  -1 13504.2 1027.20  29
 -10   1  -1 14376.7 624.969  45
 -10   1   0 270.429 91.9344  77
 -10   1   0 189.383 114.196  45
 -10   1   0 297.201 106.789  44
 -10   1   0 148.239 138.593  29
 -10   1   1 39859.3 959.661  77
 -10   1   1 40142.5 969.413  44
 -10   1   1 40012.9 1043.28  45
 -10   1   1 40222.4 1027.62  80
 -10   1   1 41118.8 1799.23  29
 -10   1   2 2238.50 239.079  77
 -10   1   2 2155.87 252.146  45
 -10   1   2 2071.40 222.991  44
 -10   1   2 1973.22 241.505  80
 -10   1   2 2423.94 453.575  29
 -10   1   3 42687.4 981.419  77
 -10   1   3 41532.4 1057.14  45
 -10   1   3 40465.3 979.196  44
 -10   1   3 40981.4 1037.92  80
 -10   1   4 13909.6 558.073  77
 -10   1   4 14840.2 599.466  44
 -10   1   4 14869.7 633.754  80
 -10   1   4 14328.8 547.624  85
 -10   1   5 23998.2 730.792  77
 -10   1   5 23346.3 751.773  44
 -10   1   5 25569.2 828.860  80
 -10   1   5 24312.9 718.744  85
 -10   1   5 25243.5 747.447  62
 -10   1   6 19074.3 710.880  80
 -10   1   6 18383.3 624.294  85
 -10   1   6 18859.5 644.630  62
 -10   1   7 11642.5 558.381  80
 -10   1   7 11106.5 485.694  85
 -10   1   7 11538.8 504.812  62
 -10   1   8 19344.4 711.720  80
 -10   1   8 17403.8 602.040  85
 -10   1   8 19092.7 641.417  62
 -10   1   9 6970.14 371.252  76
 -10   1   9 7367.93 435.664  80
 -10   1   9 6968.05 372.901  85
 -10   1   9 7018.01 388.498  62
 -10   1  10 9745.22 414.600  76
 -10   1  10 10397.3 499.497  80
 -10   1  10 9716.86 415.695  85
 -10   1  10 10309.5 447.072  62
 -10   1  11 371.207 120.318  80
 -10   1  11 507.987 102.740  76
 -10   1  11 376.198 94.9751  85
 -10   1  12 8270.59 387.172  80
 -10   1  12 6926.34 281.205  85
 -10   1  13 1271.08 99.5910  85
 -10   1  13 1262.70 143.267  80
 -10   1  14 3786.67 196.767  80
 -10   2 -11 3841.15 178.214  77
 -10   2 -10 15871.6 386.648  61
 -10   2 -10 16982.3 419.307  45
 -10   2 -10 16881.7 450.812  77
 -10   2  -9 1213.10 134.453  61
 -10   2  -9 1242.58 143.159  45
 -10   2  -9 1210.44 148.546  77
 -10   2  -8 12510.1 447.694  61
 -10   2  -8 12463.4 473.156  45
 -10   2  -8 12367.7 488.525  77
 -10   2  -7 2318.76 214.779  61
 -10   2  -7 2356.32 231.929  45
 -10   2  -7 2780.44 255.759  77
 -10   2  -6 20030.8 638.161  61
 -10   2  -6 19567.5 677.591  45
 -10   2  -6 19657.4 681.095  77
 -10   2  -5 1848.40 231.853  45
 -10   2  -5 1643.40 182.236  32
 -10   2  -5 2042.26 220.466  61
 -10   2  -5 1755.29 325.861  29
 -10   2  -5 2240.59 251.327  77
 -10   2  -4 24766.3 811.169  45
 -10   2  -4 24297.8 737.627  61
 -10   2  -4 22632.4 1161.93  29
 -10   2  -4 25164.0 799.490  77
 -10   2  -3 1894.06 240.300  45
 -10   2  -3 1643.04 204.769  61
 -10   2  -3 1265.49 300.377  29
 -10   2  -3 1934.87 236.641  77
 -10   2  -2 35975.9 987.812  45
 -10   2  -2 33665.5 880.900  61
 -10   2  -2 34254.6 1536.05  29
 -10   2  -2 34949.9 951.989  77
 -10   2  -1 622.109 147.799  80
 -10   2  -1 716.137 161.845  77
 -10   2  -1 860.316 144.637  44
 -10   2  -1 798.534 176.573  45
 -10   2  -1 695.067 231.997  29
 -10   2   0 53477.0 1157.69  77
 -10   2   0 52794.2 1061.52  44
 -10   2   0 55969.2 1239.44  45
 -10   2   0 55051.4 1197.03  80
 -10   2   0 51845.4 1947.83  29
 -10   2   1 2742.34 272.965  77
 -10   2   1 3250.73 270.190  44
 -10   2   1 2994.25 294.741  45
 -10   2   1 2790.33 283.343  80
 -10   2   1 2751.95 452.692  29
 -10   2   2 26495.3 811.870  77
 -10   2   2 26624.1 763.769  44
 -10   2   2 26657.8 856.223  45
 -10   2   2 26188.9 829.531  80
 -10   2   3 9255.25 475.217  77
 -10   2   3 9433.24 510.219  45
 -10   2   3 8764.78 441.934  44
 -10   2   3 9038.55 489.662  80
 -10   2   4 20425.3 698.810  77
 -10   2   4 20098.6 662.268  44
 -10   2   4 20830.5 738.660  80
 -10   2   5 3593.65 298.978  77
 -10   2   5 4032.06 334.457  80
 -10   2   5 3600.53 295.540  62
 -10   2   6 12844.8 547.870  77
 -10   2   6 13734.3 600.895  80
 -10   2   6 13447.6 560.896  62
 -10   2   7 1981.18 238.933  80
 -10   2   7 2095.32 229.424  62
 -10   2   8 14759.3 610.573  80
 -10   2   8 13948.7 556.650  62
 -10   2   9 5727.52 343.936  76
 -10   2   9 6299.15 395.603  80
 -10   2   9 6122.04 365.490  62
 -10   2  10 9423.04 411.760  76
 -10   2  10 9811.76 471.011  80
 -10   2  10 9723.32 439.432  62
 -10   2  11 6491.55 362.853  80
 -10   2  11 6416.25 316.462  76
 -10   2  12 9672.88 402.947  80
 -10   2  12 9402.80 334.799  76
 -10   2  13 3390.65 214.796  80
 -10   2  14 1559.25 125.354  80
 -10   3  -9 7279.17 256.927  61
 -10   3  -9 7645.88 288.983  77
 -10   3  -8 4785.76 264.150  77
 -10   3  -8 4767.00 242.199  45
 -10   3  -8 4877.60 248.164  61
 -10   3  -8 4770.06 224.406  80
 -10   3  -7 15154.6 517.503  77
 -10   3  -7 14774.0 474.468  45
 -10   3  -7 14911.5 479.039  61
 -10   3  -7 13635.4 334.942  89
 -10   3  -6 1990.61 214.268  77
 -10   3  -6 1719.41 185.123  45
 -10   3  -6 1665.96 184.491  61
 -10   3  -6 1637.19 136.791  89
 -10   3  -5 31440.1 838.512  77
 -10   3  -5 31211.2 801.168  45
 -10   3  -5 31545.7 790.289  61
 -10   3  -5 29440.0 606.108  89
 -10   3  -4 126.010 86.5351  77
 -10   3  -4 236.037 99.1414  80
 -10   3  -4 265.246 102.482  45
 -10   3  -4 44.6302 74.1402  61
 -10   3  -4 74.8187 56.5601  89
 -10   3  -3 20988.0 682.910  80
 -10   3  -3 22400.0 747.785  77
 -10   3  -3 21428.1 721.292  45
 -10   3  -3 21580.7 696.311  61
 -10   3  -3 21282.1 548.061  89
 -10   3  -2 73.1851 92.9322  77
 -10   3  -2 57.5550 79.2285  80
 -10   3  -2 201.155 108.598  45
 -10   3  -2 371.562 112.844  29
 -10   3  -1 20877.4 730.455  77
 -10   3  -1 20441.4 727.362  45
 -10   3  -1 20665.2 703.009  80
 -10   3  -1 19695.7 1036.07  29
 -10   3   0 138.023 91.6811  77
 -10   3   0 81.0514 79.3890  80
 -10   3   0 193.946 112.164  45
 -10   3   1 15395.5 632.651  77
 -10   3   1 14942.3 634.511  45
 -10   3   1 14820.0 609.044  80
 -10   3   2 2683.69 268.319  77
 -10   3   2 2608.78 267.923  45
 -10   3   2 2403.40 256.496  80
 -10   3   3 9084.98 480.288  80
 -10   3   3 9360.63 488.790  77
 -10   3   4 327.432 123.046  77
 -10   3   4 403.609 123.199  80
 -10   3   5 23908.8 764.320  77
 -10   3   5 22953.6 758.127  80
 -10   3   5 23586.2 756.263  62
 -10   3   6 1402.04 195.461  77
 -10   3   6 1867.93 230.454  80
 -10   3   6 1541.25 201.232  62
 -10   3   7 24204.0 763.054  80
 -10   3   7 24511.0 750.013  62
 -10   3   8 2138.99 229.570  80
 -10   3   8 2092.60 221.015  62
 -10   3   9 11829.0 488.335  76
 -10   3   9 12789.3 532.237  80
 -10   3   9 12402.8 512.325  62
 -10   3  10 1918.03 194.507  76
 -10   3  10 2235.87 222.922  80
 -10   3  10 1828.32 197.317  62
 -10   3  11 5053.53 299.490  80
 -10   3  11 4855.44 273.817  76
 -10   3  12 3815.52 240.005  80
 -10   3  12 3864.93 218.603  76
 -10   3  13 7567.38 289.362  80
 -10   3  14 1932.93 118.518  80
 -10   4  -8 3424.10 175.177  77
 -10   4  -7 4085.20 177.917  45
 -10   4  -7 4380.88 231.605  77
 -10   4  -6 4135.48 254.613  77
 -10   4  -6 3929.82 217.398  45
 -10   4  -6 3596.81 179.753  80
 -10   4  -6 3578.30 162.492  89
 -10   4  -5 3759.30 266.411  77
 -10   4  -5 3723.29 240.269  45
 -10   4  -5 3328.76 205.291  80
 -10   4  -5 3253.44 176.422  89
 -10   4  -4 2767.02 244.539  77
 -10   4  -4 3037.35 234.195  45
 -10   4  -4 2879.02 213.225  80
 -10   4  -4 2675.10 180.096  89
 -10   4  -3 6219.55 373.845  77
 -10   4  -3 6015.27 343.577  45
 -10   4  -3 6163.62 328.244  80
 -10   4  -3 6095.28 285.940  89
 -10   4  -2 15958.1 607.894  77
 -10   4  -2 16633.1 589.724  45
 -10   4  -2 15233.5 538.310  80
 -10   4  -2 15052.2 460.895  89
 -10   4  -1 7957.28 440.089  77
 -10   4  -1 7701.69 414.955  45
 -10   4  -1 7132.60 379.151  80
 -10   4  -1 7579.63 335.603  89
 -10   4   0 21831.0 732.818  77
 -10   4   0 21342.2 703.578  45
 -10   4   0 20758.9 658.025  80
 -10   4   0 20993.1 555.088  89
 -10   4   1 1975.94 226.714  77
 -10   4   1 1993.45 230.370  45
 -10   4   1 1899.85 205.431  80
 -10   4   1 1955.34 174.807  89
 -10   4   2 16781.0 645.479  77
 -10   4   2 16475.2 630.943  45
 -10   4   2 16529.2 605.360  80
 -10   4   2 15779.1 475.065  89
 -10   4   3 3369.17 277.452  80
 -10   4   3 3299.38 294.169  77
 -10   4   4 22371.8 705.438  80
 -10   4   4 23858.8 763.068  77
 -10   4   5-14.0150 86.0917  62
 -10   4   5 177.832 91.8458  77
 -10   4   5 140.884 88.0234  80
 -10   4   6 13376.0 554.623  62
 -10   4   6 12084.4 514.043  80
 -10   4   6 12944.1 546.139  77
 -10   4   7 1304.52 182.716  62
 -10   4   7 1069.82 174.211  80
 -10   4   8 11363.9 485.499  62
 -10   4   8 11235.3 472.787  80
 -10   4   9 681.026 131.924  62
 -10   4   9 712.497 131.083  80
 -10   4   9 607.171 126.921  76
 -10   4  10 8200.90 376.058  62
 -10   4  10 7931.09 364.747  76
 -10   4  10 8334.01 372.099  80
 -10   4  11 703.132 113.967  76
 -10   4  11 838.227 119.481  80
 -10   4  12 6497.26 265.829  76
 -10   4  12 6649.31 272.503  80
 -10   4  13 1492.18 110.654  80
 -10   5  -6 6112.64 237.786  77
 -10   5  -5 3163.38 132.918  89
 -10   5  -5 4169.64 227.562  77
 -10   5  -4 10190.4 279.980  89
 -10   5  -4 9923.15 308.462  45
 -10   5  -3 9078.28 391.479  77
 -10   5  -3 8401.30 327.367  45
 -10   5  -3 8167.47 284.699  89
 -10   5  -2 7793.09 386.077  77
 -10   5  -2 7258.14 331.735  45
 -10   5  -2 6951.75 278.057  80
 -10   5  -2 7127.26 287.429  89
 -10   5  -1 8674.07 419.671  77
 -10   5  -1 8309.88 373.137  45
 -10   5  -1 8169.60 331.786  80
 -10   5  -1 8296.80 324.115  89
 -10   5   0 2111.73 223.550  77
 -10   5   0 1905.68 192.801  45
 -10   5   0 2041.54 178.646  80
 -10   5   0 1909.19 164.189  89
 -10   5   1 11391.7 499.877  77
 -10   5   1 10698.3 419.299  80
 -10   5   1 11079.5 388.721  89
 -10   5   2 5905.01 365.362  77
 -10   5   2 5395.48 306.884  80
 -10   5   2 5948.56 285.345  89
 -10   5   3 25858.1 757.213  77
 -10   5   3 24926.4 660.810  80
 -10   5   3 24950.6 574.697  89
 -10   5   4 703.895 154.186  77
 -10   5   4 634.665 111.556  80
 -10   5   4 626.027 96.2373  89
 -10   5   5 22631.2 695.056  62
 -10   5   5 21964.2 688.921  77
 -10   5   5 20980.6 603.746  80
 -10   5   6 332.986 113.408  62
 -10   5   6 393.079 103.256  80
 -10   5   7 18577.7 607.587  62
 -10   5   7 18008.5 542.502  80
 -10   5   8 103.125 78.9294  62
 -10   5   8 117.913 69.0853  80
 -10   5   9 10261.9 413.210  62
 -10   5   9 10453.2 415.590  76
 -10   5   9 10225.2 373.911  80
 -10   5  10 234.713 75.0981  62
 -10   5  10 273.852 80.0567  76
 -10   5  10 136.197 58.2731  80
 -10   5  11 7900.81 303.440  76
 -10   5  11 7599.09 265.609  80
 -10   5  12 981.812 98.5534  76
 -10   5  12 953.626 80.4418  80
 -10   6  -4 4097.36 184.400  77
 -10   6  -3 3102.76 185.327  77
 -10   6  -2 4616.06 179.190  89
 -10   6  -2 5309.44 261.979  77
 -10   6  -1 3024.67 161.790  89
 -10   6  -1 3183.38 220.003  77
 -10   6   0 2672.91 163.680  89
 -10   6   0 2903.76 218.467  77
 -10   6   1 3360.63 188.796  89
 -10   6   1 3805.41 259.308  77
 -10   6   2 5924.59 254.930  89
 -10   6   2 6722.82 347.483  77
 -10   6   3 2160.55 158.052  89
 -10   6   3 2113.81 204.214  77
 -10   6   4 7561.03 371.015  62
 -10   6   4 7312.22 364.634  77
 -10   6   5 526.404 116.712  62
 -10   6   5 371.387 99.5161  77
 -10   6   5 298.626 65.0254  80
 -10   6   6 5823.12 316.038  62
 -10   6   6 5171.88 224.033  80
 -10   6   7 487.770 112.929  62
 -10   6   7 480.733 76.1715  80
 -10   6   8 5807.26 294.470  62
 -10   6   8 5319.97 206.124  80
 -10   6   9 524.364 97.6770  62
 -10   6   9 509.873 70.2805  66
 -10   6   9 652.853 106.552  76
 -10   6   9 569.181 67.8543  80
 -10   6  10 6508.18 269.218  62
 -10   6  10 6248.98 263.108  76
 -10   6  11 36.3500 41.6776  76
 -10   7  -1 1988.82 128.120  77
 -10   7   0 6481.36 250.548  77
 -10   7   1 6006.34 182.587  89
 -10   7   1 6679.85 270.455  77
 -10   7   2 3909.30 156.701  89
 -10   7   2 4577.50 234.315  77
 -10   7   3 5130.92 252.190  77
 -10   7   3 5540.30 269.928  62
 -10   7   4 4073.57 232.180  62
 -10   7   5 2012.09 163.878  62
 -10   7   6 5984.59 270.834  62
 -10   7   7 5514.84 251.440  62
 -10   7   8 3687.16 198.609  76
 -10   7   8 3764.37 195.997  62
 -10   7   9 7518.73 258.176  76
 -10   7   9 7578.42 254.344  62
 -10   7  10 431.757 56.4662  76
 -10   8   4 5928.52 195.169  62
 -10   8   5 9340.70 243.420  62
  -9 -17  -3 10889.9 270.295  70
  -9 -16  -3 7202.47 222.418  57
  -9 -16  -3 7219.10 234.528  46
  -9 -16  -2 10900.0 275.577  57
  -9 -16  -1 8680.53 236.274  57
  -9 -15  -7 598.578 96.5985  34
  -9 -15  -6 23691.1 597.869  34
  -9 -15  -5 841.660 128.625  34
  -9 -15  -5 817.072 112.598  46
  -9 -15  -5 875.089 110.376  57
  -9 -15  -4 39336.5 738.660  46
  -9 -15  -4 39447.7 807.767  34
  -9 -15  -4 38292.5 709.342  57
  -9 -15  -3 4543.54 274.865  34
  -9 -15  -3 4288.40 256.098  46
  -9 -15  -3 3972.33 239.899  57
  -9 -15  -2 27565.7 638.108  46
  -9 -15  -2 29404.9 649.071  40
  -9 -15  -2 28641.9 627.710  57
  -9 -15  -1 10125.2 366.350  57
  -9 -15  -1 9742.37 371.159  46
  -9 -15   0 16337.2 459.921  46
  -9 -15   0 16966.5 457.394  57
  -9 -15   1 7638.77 296.077  46
  -9 -15   1 7813.07 292.254  57
  -9 -15   2 6694.95 246.011  57
  -9 -15   3 4033.39 158.467  57
  -9 -14  -9 51691.7 828.221  34
  -9 -14  -8 213.626 77.4537  34
  -9 -14  -7 68842.0 1137.59  34
  -9 -14  -7 72362.2 2027.19  24
  -9 -14  -6 4958.94 323.131  34
  -9 -14  -6 4485.58 530.202  24
  -9 -14  -5 56053.0 1081.80  34
  -9 -14  -5 56949.6 1879.44  24
  -9 -14  -4 3657.62 286.260  34
  -9 -14  -4 3850.97 493.481  24
  -9 -14  -3 32267.0 789.892  46
  -9 -14  -3 32192.1 823.279  34
  -9 -14  -2 12677.9 513.762  34
  -9 -14  -2 12454.6 498.530  46
  -9 -14  -1 25352.8 697.234  46
  -9 -14  -1 27025.7 728.270  34
  -9 -14   0 5402.21 312.150  57
  -9 -14   0 5562.84 314.466  34
  -9 -14   0 5286.16 317.142  46
  -9 -14   1 23129.1 618.221  57
  -9 -14   1 22139.5 617.608  46
  -9 -14   2 7850.47 341.038  57
  -9 -14   2 8065.16 350.007  46
  -9 -14   3 15846.1 445.727  46
  -9 -14   3 16670.0 453.626  57
  -9 -14   4 9186.88 296.474  57
  -9 -14   4 8162.92 206.616  70
  -9 -14   5 5693.23 184.035  57
  -9 -13  -9 13465.8 836.823  24
  -9 -13  -7 4990.12 504.419  28
  -9 -13  -6 32432.2 1513.60  24
  -9 -13  -6 30987.9 1322.86  28
  -9 -13  -5 4935.36 348.043  34
  -9 -13  -5 4744.05 550.633  28
  -9 -13  -5 4708.04 585.943  24
  -9 -13  -4 67736.1 1276.10  34
  -9 -13  -4 68341.2 2104.25  28
  -9 -13  -4 69394.4 2204.50  24
  -9 -13  -3 224.286 104.790  34
  -9 -13  -3 212.651 147.902  24
  -9 -13  -2 52651.4 1111.01  34
  -9 -13  -2 50591.1 1833.78  24
  -9 -13  -1 1575.49 202.056  34
  -9 -13  -1 1310.52 309.506  24
  -9 -13   0 57520.3 1135.38  46
  -9 -13   0 57208.8 1104.46  34
  -9 -13   0 56657.4 1694.81  24
  -9 -13   1 2821.35 201.086  51
  -9 -13   1 3048.39 253.156  34
  -9 -13   1 2979.90 262.625  46
  -9 -13   2 26598.4 721.526  57
  -9 -13   2 23914.4 566.532  51
  -9 -13   2 25685.1 654.915  34
  -9 -13   2 26264.9 723.626  46
  -9 -13   2 23656.4 522.401  40
  -9 -13   3 7142.48 356.828  57
  -9 -13   3 6457.02 281.097  51
  -9 -13   3 6987.52 357.694  46
  -9 -13   4 11153.6 338.281  51
  -9 -13   4 11880.4 426.064  46
  -9 -13   4 12030.8 426.007  57
  -9 -13   5 5129.11 197.734  51
  -9 -13   5 4977.64 169.244  70
  -9 -13   6 7704.60 249.697  57
  -9 -12  -9 105197. 2285.27  28
  -9 -12  -8 33160.1 1399.28  28
  -9 -12  -7 87466.3 2367.50  28
  -9 -12  -6 7305.27 710.471  28
  -9 -12  -5 52430.3 1931.24  28
  -9 -12  -5 57646.6 972.330  37
  -9 -12  -4 172.806 116.019  28
  -9 -12  -4-32.5260 75.6396  37
  -9 -12  -3 29481.1 1487.50  28
  -9 -12  -3 30425.5 754.946  37
  -9 -12  -2-46.8397 236.189  24
  -9 -12  -2-37.0746 208.240  28
  -9 -12  -2 319.837 108.187  34
  -9 -12  -2 383.095 81.6851  51
  -9 -12  -1 32074.2 1495.79  24
  -9 -12  -1 33406.0 915.244  34
  -9 -12  -1 32535.7 751.414  51
  -9 -12   0 159.786 80.7684  34
  -9 -12   0 9.62611 78.5201  51
  -9 -12   1 39552.0 1452.94  24
  -9 -12   1 41761.4 970.564  34
  -9 -12   1 40596.0 864.853  51
  -9 -12   2 2941.12 272.378  46
  -9 -12   2 2648.49 242.160  34
  -9 -12   2 2683.35 231.866  51
  -9 -12   3 43189.1 971.257  46
  -9 -12   3 41781.8 851.487  34
  -9 -12   3 41880.4 855.792  51
  -9 -12   4 1356.47 175.946  46
  -9 -12   4 1244.61 156.223  51
  -9 -12   4 1301.11 173.950  57
  -9 -12   5 25456.3 604.136  51
  -9 -12   5 25888.2 651.277  46
  -9 -12   5 26756.9 663.857  57
  -9 -12   6 3746.12 214.887  51
  -9 -12   6 3665.93 219.096  57
  -9 -12   7 16299.4 372.295  51
  -9 -12   7 17472.8 392.479  57
  -9 -11  -8 31015.7 1274.80  18
  -9 -11  -7 2186.31 348.218  18
  -9 -11  -7 2178.74 396.554  11
  -9 -11  -6 16011.2 977.654  18
  -9 -11  -6 15749.1 1062.50  28
  -9 -11  -6 16449.4 567.824  37
  -9 -11  -6 14991.7 1022.77  11
  -9 -11  -5 1848.47 353.081  18
  -9 -11  -5 1574.64 305.366  31
  -9 -11  -5 1817.55 391.738  28
  -9 -11  -5 1372.28 172.303  37
  -9 -11  -5 1483.76 356.424  11
  -9 -11  -4 27594.5 1450.76  28
  -9 -11  -4 26836.3 1225.17  31
  -9 -11  -4 27374.6 755.121  37
  -9 -11  -4 25849.1 1349.74  11
  -9 -11  -3 1607.85 370.715  28
  -9 -11  -3 1554.49 185.908  37
  -9 -11  -3 1537.92 334.723  11
  -9 -11  -2 63280.2 2228.54  28
  -9 -11  -2 62324.5 1163.82  37
  -9 -11  -2 64500.3 1990.47  11
  -9 -11  -1 1052.69 317.393  28
  -9 -11  -1 1025.19 162.052  37
  -9 -11   0 34448.4 1657.27  28
  -9 -11   0 34228.4 927.400  34
  -9 -11   0 34337.6 833.003  51
  -9 -11   1 657.041 137.060  34
  -9 -11   1 607.397 107.429  92
  -9 -11   1 992.983 273.996  24
  -9 -11   1 680.075 135.259  51
  -9 -11   2 31686.4 842.105  34
  -9 -11   2 30793.3 737.235  92
  -9 -11   2 30900.0 808.157  51
  -9 -11   3 7.36390 91.9496  46
  -9 -11   3 216.140 94.7179  34
  -9 -11   3 111.852 74.1650  92
  -9 -11   3 228.948 93.1924  51
  -9 -11   4 11530.5 439.046  34
  -9 -11   4 12383.8 526.745  46
  -9 -11   4 11641.3 455.229  92
  -9 -11   4 12055.2 500.387  51
  -9 -11   5 2047.88 210.801  46
  -9 -11   5 2227.86 217.897  57
  -9 -11   5 2127.62 210.481  51
  -9 -11   5 1920.00 180.083  92
  -9 -11   6 15128.9 503.827  46
  -9 -11   6 14779.6 504.650  51
  -9 -11   6 15991.2 516.700  57
  -9 -11   7 1701.41 166.262  51
  -9 -11   7 1922.34 162.866  57
  -9 -11   8 9357.48 281.483  57
  -9 -11   8 9457.59 321.499  51
  -9 -11   9 1577.93 107.514  51
  -9 -10 -11 1866.95 315.412  18
  -9 -10 -10 57981.6 1812.00  18
  -9 -10  -9 5818.34 588.829  18
  -9 -10  -8 54991.1 1907.17  18
  -9 -10  -7 11493.7 883.918  18
  -9 -10  -7 12460.1 871.517  31
  -9 -10  -6 55141.2 1846.04  31
  -9 -10  -6 55524.5 1941.34  18
  -9 -10  -5 33178.0 1492.72  18
  -9 -10  -5 35040.5 1480.77  31
  -9 -10  -5 32940.1 1463.85   2
  -9 -10  -5 33249.1 1540.91  11
  -9 -10  -4 12142.5 912.354  18
  -9 -10  -4 11767.7 959.684  28
  -9 -10  -4 12984.3 906.745  31
  -9 -10  -4 12000.7 511.014  37
  -9 -10  -4 11866.7 890.839   2
  -9 -10  -4 12252.7 923.038  11
  -9 -10  -3 31910.9 1573.15  28
  -9 -10  -3 28828.1 1423.35  18
  -9 -10  -3 30611.7 823.893  37
  -9 -10  -3 29471.8 1376.33  31
  -9 -10  -3 29830.4 1424.04  11
  -9 -10  -3 29734.6 1380.58   2
  -9 -10  -2 11382.7 947.253  28
  -9 -10  -2 10980.3 848.211  31
  -9 -10  -2 10226.4 488.079  37
  -9 -10  -2 11293.9 861.340  11
  -9 -10  -1 89941.3 1455.54  37
  -9 -10  -1 91172.4 1187.10  47
  -9 -10  -1 88429.7 2659.19  28
  -9 -10  -1 89550.6 2350.05  11
  -9 -10   0 729.892 203.042  11
  -9 -10   0 1124.83 175.909  37
  -9 -10   0 1585.61 172.433  92
  -9 -10   0 931.191 282.597  28
  -9 -10   0 1550.87 162.307  47
  -9 -10   1 29040.6 849.502  37
  -9 -10   1 29032.2 752.945  92
  -9 -10   1 29515.4 1544.31  28
  -9 -10   1 29732.4 715.554  47
  -9 -10   2 10621.5 496.240  34
  -9 -10   2 10206.1 462.636  92
  -9 -10   2 9205.08 744.648  24
  -9 -10   2 9986.93 468.861  51
  -9 -10   3 27158.0 767.419  34
  -9 -10   3 28149.7 773.417  92
  -9 -10   3 27338.3 792.495  51
  -9 -10   4 370.267 126.099  46
  -9 -10   4 219.418 87.6466  34
  -9 -10   4 251.837 100.270  92
  -9 -10   4 211.038 99.6289  51
  -9 -10   5 29057.3 646.013  34
  -9 -10   5 30736.6 829.512  46
  -9 -10   5 30341.7 794.687  92
  -9 -10   5 31584.7 844.351  51
  -9 -10   6 1375.92 172.893  46
  -9 -10   6 1120.38 165.437  51
  -9 -10   6 1502.33 181.042  57
  -9 -10   6 1398.49 178.096  92
  -9 -10   7 12417.8 443.643  57
  -9 -10   7 13110.5 500.677  51
  -9 -10   7 12340.3 446.257  46
  -9 -10   7 12564.9 463.264  92
  -9 -10   8 445.561 81.6743  57
  -9 -10   8 490.722 102.763  51
  -9 -10   9 4472.54 169.730  57
  -9 -10   9 4873.31 246.320  51
  -9 -10  10 1467.06 112.447  51
  -9  -9 -12 11557.1 752.688  23
  -9  -9 -11 34258.6 1342.63  23
  -9  -9 -10 19277.0 1019.46  23
  -9  -9  -9 33706.6 1365.52  23
  -9  -9  -8 19532.7 1021.07  23
  -9  -9  -7 37988.1 1417.44  23
  -9  -9  -7 37026.7 1598.53  18
  -9  -9  -7 35851.3 1546.07   2
  -9  -9  -6 27545.0 1188.53  23
  -9  -9  -6 26655.9 1372.13  18
  -9  -9  -6 27939.2 1375.66   2
  -9  -9  -5 52993.2 1620.16  23
  -9  -9  -5 50955.3 1876.75  18
  -9  -9  -5 52041.9 1848.06  31
  -9  -9  -5 51427.8 1869.27   2
  -9  -9  -4 30314.3 1451.80  18
  -9  -9  -4 28996.6 1378.01  31
  -9  -9  -4 30045.8 1425.48   2
  -9  -9  -3 30183.8 1461.26  18
  -9  -9  -3 30828.9 1433.16  31
  -9  -9  -3 31369.9 1437.06   2
  -9  -9  -2 35914.0 1660.59  28
  -9  -9  -2 35878.0 1600.18  18
  -9  -9  -2 36538.4 1571.25  31
  -9  -9  -2 35770.2 903.146  37
  -9  -9  -2 35379.1 1492.81   2
  -9  -9  -2 31896.9 1446.37  11
  -9  -9  -1 13825.4 980.443  31
  -9  -9  -1 13176.5 561.096  37
  -9  -9  -1 13230.2 488.342  47
  -9  -9  -1 13470.8 1027.42  28
  -9  -9  -1 12766.2 880.554   2
  -9  -9  -1 12968.0 900.013  11
  -9  -9   0 48953.0 1090.00  37
  -9  -9   0 48281.9 940.279  47
  -9  -9   0 45964.1 1632.12  11
  -9  -9   1 17873.0 671.533  37
  -9  -9   1 19250.3 615.755  47
  -9  -9   1 19828.7 1240.21  28
  -9  -9   1 16951.6 914.744  11
  -9  -9   2 66140.4 1203.91  92
  -9  -9   2 68578.7 2331.64  28
  -9  -9   2 65936.7 1171.62  47
  -9  -9   2 68510.6 1333.50  37
  -9  -9   3 7566.88 415.273  92
  -9  -9   3 7945.97 412.625  34
  -9  -9   3 6774.54 596.513  24
  -9  -9   3 8180.64 440.508  51
  -9  -9   4 12936.0 504.779  34
  -9  -9   4 12315.5 534.585  92
  -9  -9   4 12731.9 462.474  85
  -9  -9   4 12015.0 541.814  51
  -9  -9   5 2104.58 226.745  46
  -9  -9   5 2051.76 225.399  92
  -9  -9   5 2062.90 198.367  85
  -9  -9   5 2211.84 239.311  51
  -9  -9   6 29223.3 783.140  46
  -9  -9   6 29561.4 826.852  92
  -9  -9   6 28634.2 705.468  85
  -9  -9   6 30511.8 850.046  51
  -9  -9   7 1232.50 159.251  46
  -9  -9   7 1298.76 181.432  92
  -9  -9   7 1334.84 184.863  51
  -9  -9   7 1228.55 159.770  57
  -9  -9   7 1116.03 139.787  85
  -9  -9   8 11876.6 483.788  92
  -9  -9   8 12420.4 422.807  57
  -9  -9   8 12473.9 494.553  51
  -9  -9   8 11192.4 394.777  46
  -9  -9   8 11603.8 393.344  85
  -9  -9   9 172.558 87.5078  51
  -9  -9   9 161.833 60.5991  57
  -9  -9   9 113.659 56.7666  85
  -9  -9  10 10929.8 366.644  51
  -9  -9  11 119.098 48.0042  51
  -9  -9  11 11.3421 34.9740  90
  -9  -8 -13 553.036 184.339  29
  -9  -8 -12 22588.3 1096.00  29
  -9  -8 -11 2585.17 388.091  29
  -9  -8 -10 27911.8 1272.19  13
  -9  -8 -10 30263.8 1289.04  29
  -9  -8  -9 12507.3 916.881  23
  -9  -8  -9 12034.3 838.311  13
  -9  -8  -9 13970.4 849.235  29
  -9  -8  -8 44806.6 862.781  32
  -9  -8  -8 41804.2 1426.02  29
  -9  -8  -8 45268.2 1692.60  23
  -9  -8  -7 19993.7 544.252  32
  -9  -8  -7 19825.6 1107.69  23
  -9  -8  -6 40048.6 1531.72  23
  -9  -8  -5 38262.9 1594.97   2
  -9  -8  -5 40158.2 1676.04  18
  -9  -8  -5 38119.1 1478.77  23
  -9  -8  -4 50123.3 1810.94   2
  -9  -8  -4 52598.0 1717.17  23
  -9  -8  -4 51804.3 1862.07  31
  -9  -8  -4 52248.1 1902.60  18
  -9  -8  -3 48373.0 1750.67   2
  -9  -8  -3 49914.7 1863.43  18
  -9  -8  -3 47657.4 1786.39  31
  -9  -8  -2 71471.0 2194.07  31
  -9  -8  -2 71235.5 2092.24   2
  -9  -8  -2 73144.5 2279.79  18
  -9  -8  -1 8010.14 760.636  31
  -9  -8  -1 8612.63 446.868  37
  -9  -8  -1 8951.11 810.482  18
  -9  -8  -1 8700.06 723.481   2
  -9  -8  -1 8416.12 710.624  11
  -9  -8   0 22395.8 573.743  85
  -9  -8   0 21848.4 654.616  47
  -9  -8   0 21966.0 717.019  37
  -9  -8   0 21809.1 1249.93  31
  -9  -8   0 22467.8 1292.03  28
  -9  -8   0 22633.6 1123.17  11
  -9  -8   0 20809.8 1086.47   2
  -9  -8   1 14864.4 478.952  85
  -9  -8   1 15963.4 567.592  47
  -9  -8   1 16857.5 646.524  37
  -9  -8   1 16995.2 1129.00  28
  -9  -8   1 15681.1 892.735  11
  -9  -8   2 31403.2 893.397  37
  -9  -8   2 30855.6 809.667  47
  -9  -8   2 31630.5 1547.05  28
  -9  -8   2 30802.6 713.756  85
  -9  -8   3 18552.7 581.966  85
  -9  -8   3 18655.5 660.027  92
  -9  -8   3 19731.5 721.385  37
  -9  -8   3 19641.9 1207.85  28
  -9  -8   3 19377.1 655.592  47
  -9  -8   4 15640.2 544.919  34
  -9  -8   4 16619.9 631.968  92
  -9  -8   4 15679.5 614.714  51
  -9  -8   4 14993.0 591.772  47
  -9  -8   4 15583.7 554.499  85
  -9  -8   5 32079.6 892.314  92
  -9  -8   5 31730.7 811.296  85
  -9  -8   5 32181.3 887.590  51
  -9  -8   6 4026.76 297.328  46
  -9  -8   6 4081.49 323.573  92
  -9  -8   6 4100.45 296.706  85
  -9  -8   6 3970.53 317.606  51
  -9  -8   7 18609.3 593.947  46
  -9  -8   7 19904.6 700.094  92
  -9  -8   7 20106.5 692.258  51
  -9  -8   7 19023.6 625.644  85
  -9  -8   8 2359.41 246.483  92
  -9  -8   8 1995.32 183.814  46
  -9  -8   8 2313.32 236.409  51
  -9  -8   8 2487.36 201.247  57
  -9  -8   8 2312.57 221.291  85
  -9  -8   9 19744.5 643.147  92
  -9  -8   9 20775.2 636.864  51
  -9  -8   9 19487.1 565.255  85
  -9  -8  10 770.277 124.703  51
  -9  -8  10 641.778 102.895  85
  -9  -8  11 8473.25 308.700  51
  -9  -8  11 7311.47 239.009  85
  -9  -8  12 95.3488 40.7001  51
  -9  -8  12 147.207 41.4587  90
  -9  -7 -14 836.029 223.542  29
  -9  -7 -14 750.361 182.595  26
  -9  -7 -13 29777.2 1227.16  26
  -9  -7 -12 67.9283 118.731  26
  -9  -7 -11 52444.1 1692.09  26
  -9  -7 -10 2256.32 382.157  13
  -9  -7 -10 2674.21 439.370  29
  -9  -7 -10 2979.33 413.336  26
  -9  -7  -9 87974.5 2405.92  13
  -9  -7  -9 91861.9 2409.55  29
  -9  -7  -9 91892.5 2114.30  26
  -9  -7  -8 155.582 156.597  13
  -9  -7  -8 356.867 178.347  29
  -9  -7  -7 84678.5 1247.41  32
  -9  -7  -7 83760.8 2343.28  23
  -9  -7  -7 85024.7 2191.58  29
  -9  -7  -6 6160.52 330.848  32
  -9  -7  -6 6550.97 609.353  29
  -9  -7  -6 5343.94 586.123  23
  -9  -7  -5 33190.5 726.078  32
  -9  -7  -5 32256.2 1402.22  23
  -9  -7  -5 33704.5 1295.97  29
  -9  -7  -4 12631.0 428.166  32
  -9  -7  -4 12103.5 745.439  29
  -9  -7  -4 11909.3 910.738  18
  -9  -7  -4 13667.0 904.505  23
  -9  -7  -3 30888.2 650.798  32
  -9  -7  -3 30900.7 1352.08  23
  -9  -7  -3 29205.5 1433.12  18
  -9  -7  -3 31674.6 1189.51  29
  -9  -7  -2 33239.2 702.304  44
  -9  -7  -2 34332.8 1419.65   2
  -9  -7  -2 35233.9 1568.85  18
  -9  -7  -2 34380.0 1205.49  29
  -9  -7  -2 31768.5 1474.66  31
  -9  -7  -1 74536.1 1075.58  44
  -9  -7  -1 78854.2 2333.96  31
  -9  -7  -1 75473.6 2072.54   2
  -9  -7  -1 71136.9 2228.61  18
  -9  -7  -1 73689.1 1755.28  29
  -9  -7   0 46531.9 862.214  44
  -9  -7   0 50473.5 1063.36  37
  -9  -7   0 50783.9 1893.00  31
  -9  -7   0 50136.2 1887.57  18
  -9  -7   0 46649.5 1591.80   2
  -9  -7   1 63797.9 1015.54  85
  -9  -7   1 63047.2 1138.63  47
  -9  -7   1 62677.7 2135.61  31
  -9  -7   1 62321.5 1015.09  44
  -9  -7   1 65103.2 1221.40  37
  -9  -7   1 62366.6 2068.88  28
  -9  -7   1 57976.4 1695.40  11
  -9  -7   1 56012.9 1663.04   2
  -9  -7   2 46448.5 1060.51  37
  -9  -7   2 44348.9 885.706  44
  -9  -7   2 43514.7 964.410  47
  -9  -7   2 44488.7 1767.19  28
  -9  -7   2 44229.9 886.072  85
  -9  -7   3 28061.7 850.409  37
  -9  -7   3 28296.2 796.708  47
  -9  -7   3 27447.5 1380.92  28
  -9  -7   3 29006.4 748.473  85
  -9  -7   4 28131.7 779.598  85
  -9  -7   4 28597.8 829.291  92
  -9  -7   4 30997.2 904.691  37
  -9  -7   4 27551.1 1388.85  28
  -9  -7   4 30668.9 851.831  47
  -9  -7   5 15432.3 623.890  92
  -9  -7   5 15407.2 620.134  47
  -9  -7   5 15393.8 607.600  51
  -9  -7   5 15531.5 589.512  85
  -9  -7   6 21032.4 736.519  92
  -9  -7   6 20586.3 689.452  85
  -9  -7   6 21598.1 723.299  51
  -9  -7   7 6721.01 354.591  46
  -9  -7   7 6989.56 432.444  92
  -9  -7   7 6725.09 409.137  51
  -9  -7   7 7043.43 410.466  85
  -9  -7   8 35229.1 948.015  92
  -9  -7   8 35924.6 918.675  51
  -9  -7   8 32550.2 711.280  57
  -9  -7   8 35358.8 893.231  85
  -9  -7   9 1553.84 206.501  92
  -9  -7   9 1309.29 183.148  51
  -9  -7   9 1551.74 193.722  85
  -9  -7  10 9566.28 450.793  92
  -9  -7  10 10361.5 435.358  51
  -9  -7  10 9707.70 417.207  85
  -9  -7  11 1396.51 151.129  51
  -9  -7  11 1250.05 140.458  85
  -9  -7  12 8732.07 286.887  51
  -9  -7  12 8185.73 278.160  85
  -9  -6 -16 9285.82 289.961  43
  -9  -6 -14 19697.1 986.272  26
  -9  -6 -13 2256.93 370.364  26
  -9  -6 -13 3880.13 424.496  20
  -9  -6 -12 17809.9 1076.79  26
  -9  -6 -12 17536.1 943.842  20
  -9  -6 -11 4528.94 555.922  26
  -9  -6 -11 4060.05 462.992  20
  -9  -6 -10 42103.9 1724.70  13
  -9  -6 -10 39903.5 1584.25  26
  -9  -6 -10 40729.2 1453.82  20
  -9  -6  -9 1237.56 312.460  13
  -9  -6  -9 747.314 235.170  26
  -9  -6  -9 1392.62 324.227  29
  -9  -6  -8 92666.4 2529.12  13
  -9  -6  -8 92848.7 2266.83  26
  -9  -6  -8 94790.5 2505.80  29
  -9  -6  -7 18.4637 94.2218  26
  -9  -6  -7 483.291 209.622  29
  -9  -6  -6 103143. 1395.68  32
  -9  -6  -6 104497. 2634.14  23
  -9  -6  -6 98819.6 2106.52  26
  -9  -6  -6 104833. 2461.65  29
  -9  -6  -5 3697.14 260.422  32
  -9  -6  -5 4056.99 514.962  23
  -9  -6  -5 3696.53 457.323  29
  -9  -6  -4 158791. 1637.16  32
  -9  -6  -4 156805. 3138.71  23
  -9  -6  -4 159183. 2911.71  29
  -9  -6  -3 3028.26 224.805  32
  -9  -6  -3 3481.32 492.077  18
  -9  -6  -3 2410.34 394.979  23
  -9  -6  -3 2627.13 372.048  29
  -9  -6  -2 78934.6 1122.49  32
  -9  -6  -2 78365.3 2201.94  23
  -9  -6  -2 80214.6 2300.48  18
  -9  -6  -2 77063.5 1975.05  29
  -9  -6  -1 3067.69 237.227  44
  -9  -6  -1 2805.85 389.998   2
  -9  -6  -1 2885.28 451.536  18
  -9  -6  -1 2938.88 388.566  29
  -9  -6  -1 3353.17 480.578  31
  -9  -6   0 55895.0 987.219  44
  -9  -6   0 58818.1 1987.22  31
  -9  -6   0 53547.3 1666.05   2
  -9  -6   0 57459.4 1701.62  29
  -9  -6   0 59316.7 2006.79  18
  -9  -6   1 24019.9 732.018  37
  -9  -6   1 26920.3 1378.64  31
  -9  -6   1 23586.7 653.871  44
  -9  -6   1 25569.4 1330.34  18
  -9  -6   1 22072.9 1018.18   2
  -9  -6   2 5358.43 319.009  85
  -9  -6   2 5646.46 348.466  47
  -9  -6   2 4978.78 311.883  44
  -9  -6   2 5798.34 368.131  37
  -9  -6   2 5120.67 627.244  31
  -9  -6   2 5249.05 584.868  28
  -9  -6   2 4851.78 450.199   2
  -9  -6   3 12510.2 545.099  37
  -9  -6   3 12515.0 503.574  44
  -9  -6   3 12712.2 534.389  47
  -9  -6   3 12252.7 892.262  28
  -9  -6   3 12099.7 497.090  85
  -9  -6   4 28281.6 835.086  37
  -9  -6   4 26911.2 1330.37  28
  -9  -6   4 27734.9 814.021  47
  -9  -6   4 29281.9 793.168  85
  -9  -6   5 31256.9 877.669  92
  -9  -6   5 31613.3 885.301  47
  -9  -6   5 29835.5 824.671  85
  -9  -6   6 23599.5 782.872  92
  -9  -6   6 23119.9 741.349  51
  -9  -6   6 24199.8 760.770  85
  -9  -6   7 11696.7 558.425  92
  -9  -6   7 11433.2 526.523  51
  -9  -6   7 10967.3 520.571  85
  -9  -6   8 18075.0 696.397  92
  -9  -6   8 17788.5 640.369  51
  -9  -6   8 18258.9 673.076  85
  -9  -6   9 17058.5 662.651  92
  -9  -6   9 17280.3 618.170  51
  -9  -6   9 16710.1 633.027  85
  -9  -6  10 5677.51 373.595  92
  -9  -6  10 5511.77 332.180  51
  -9  -6  10 5856.78 360.844  85
  -9  -6  11 7923.30 354.594  51
  -9  -6  11 7641.90 376.770  85
  -9  -6  12 1303.74 129.514  51
  -9  -6  12 1205.63 137.365  85
  -9  -6  13 4543.26 160.984  51
  -9  -6  13 4977.57 215.937  85
  -9  -5 -16 8367.98 280.388  43
  -9  -5 -15 7613.41 325.225  43
  -9  -5 -14 3207.61 436.167  29
  -9  -5 -14 2786.57 397.159  26
  -9  -5 -13 16641.9 1028.00  26
  -9  -5 -12 4267.25 542.355  26
  -9  -5 -11 32463.1 1502.45  26
  -9  -5 -10 5527.41 632.705  13
  -9  -5 -10 4887.68 584.408  26
  -9  -5  -9 33136.3 1566.49  13
  -9  -5  -9 33517.6 1473.83  26
  -9  -5  -9 35684.4 1642.46  29
  -9  -5  -8 3286.85 222.007  43
  -9  -5  -8 2439.51 433.112  13
  -9  -5  -8 2442.01 395.885  26
  -9  -5  -8 3255.76 501.091  29
  -9  -5  -7 58554.2 1836.41  26
  -9  -5  -7 61629.7 2053.90  29
  -9  -5  -6 2456.55 403.862  29
  -9  -5  -6 3041.99 419.016  26
  -9  -5  -6 3094.25 486.180  23
  -9  -5  -5 85770.8 1293.72  32
  -9  -5  -5 87218.0 2443.61  23
  -9  -5  -5 87074.6 2053.99  26
  -9  -5  -5 83807.8 2262.70  29
  -9  -5  -4 11013.9 456.049  32
  -9  -5  -4 11447.8 823.567  29
  -9  -5  -4 10693.5 847.048  23
  -9  -5  -3 59713.3 1034.13  32
  -9  -5  -3 57430.2 1807.51  29
  -9  -5  -3 62325.1 1993.79  23
  -9  -5  -2 446.453 184.635  29
  -9  -5  -2 733.912 251.297  18
  -9  -5  -2 571.972 187.017  23
  -9  -5  -1 79466.3 2266.95  31
  -9  -5  -1 74930.7 2016.28  29
  -9  -5  -1 75817.3 2220.76  18
  -9  -5  -1 70693.8 2124.89  23
  -9  -5   0 4794.43 303.169  44
  -9  -5   0 4741.03 518.514  29
  -9  -5   0 4933.47 569.737  18
  -9  -5   0 4787.33 564.014  31
  -9  -5   1 114222. 2764.73  31
  -9  -5   1 111181. 1454.22  44
  -9  -5   1 109686. 2437.38  29
  -9  -5   1 113409. 2696.79  18
  -9  -5   2 477.187 237.074  31
  -9  -5   2 396.737 204.391  18
  -9  -5   2 177.835 148.148  28
  -9  -5   2 371.692 99.2191  44
  -9  -5   2 474.533 120.008  37
  -9  -5   3 36349.6 1616.14  31
  -9  -5   3 35383.1 885.042  37
  -9  -5   3 35026.9 848.978  44
  -9  -5   3 35504.8 881.277  47
  -9  -5   3 35382.2 1445.71  28
  -9  -5   3 36056.1 855.085  85
  -9  -5   4 9018.44 458.087  37
  -9  -5   4 8872.05 455.484  47
  -9  -5   4 9180.52 745.062  28
  -9  -5   4 8369.32 433.632  85
  -9  -5   5 35029.1 896.333  85
  -9  -5   5 35590.6 926.199  92
  -9  -5   5 34083.6 905.182  37
  -9  -5   5 33350.6 1376.58  28
  -9  -5   5 35817.5 936.788  47
  -9  -5   6 16512.2 646.703  92
  -9  -5   6 16737.9 660.503  47
  -9  -5   6 16802.6 638.075  85
  -9  -5   7 8447.09 474.320  92
  -9  -5   7 8093.75 435.018  51
  -9  -5   7 8688.54 476.231  85
  -9  -5   8 6468.46 420.429  92
  -9  -5   8 5685.49 362.083  51
  -9  -5   8 6422.82 415.905  85
  -9  -5   9 15318.1 638.381  92
  -9  -5   9 15293.8 574.913  51
  -9  -5   9 15698.1 641.261  85
  -9  -5  10 6039.94 392.254  92
  -9  -5  10 6169.64 356.112  51
  -9  -5  10 5993.33 387.365  85
  -9  -5  11 4736.77 327.517  92
  -9  -5  11 4643.81 283.077  51
  -9  -5  11 4812.10 325.620  85
  -9  -5  12 9518.35 345.742  51
  -9  -5  12 10023.5 421.831  85
  -9  -5  13 4974.19 185.077  51
  -9  -5  13 5257.53 263.891  85
  -9  -5  14 2916.70 138.269  90
  -9  -5  14 2879.16 152.159  85
  -9  -4 -15 9858.46 370.637  43
  -9  -4 -14 8086.14 378.059  43
  -9  -4 -13 12839.5 908.798  26
  -9  -4 -13 14496.4 1001.91  29
  -9  -4 -12 32718.8 1508.85  26
  -9  -4 -11 8242.57 785.797  26
  -9  -4 -10 42610.5 1759.61  26
  -9  -4  -9 9259.94 866.245  29
  -9  -4  -9 8577.33 801.953  13
  -9  -4  -9 8628.68 792.671  26
  -9  -4  -8 35871.7 813.030  43
  -9  -4  -8 32694.6 1502.63  26
  -9  -4  -8 37364.7 1700.93  29
  -9  -4  -8 35185.6 1606.02  13
  -9  -4  -7 21420.2 599.193  43
  -9  -4  -7 22104.6 1288.21  29
  -9  -4  -7 20785.3 1157.94  26
  -9  -4  -6 24301.7 588.386  43
  -9  -4  -6 24038.1 1288.78  29
  -9  -4  -6 23397.2 1191.46  26
  -9  -4  -5 26783.9 572.031  43
  -9  -4  -5 28622.6 783.592  32
  -9  -4  -5 26363.0 1318.10  29
  -9  -4  -5 26154.5 1200.32  26
  -9  -4  -5 26505.3 1373.40  23
  -9  -4  -4 75155.3 1233.99  32
  -9  -4  -4 75960.9 2201.26  29
  -9  -4  -4 75725.2 2284.44  23
  -9  -4  -3 10330.1 450.146  32
  -9  -4  -3 11054.6 824.839  29
  -9  -4  -3 10619.1 846.943  23
  -9  -4  -2 56906.6 852.397  45
  -9  -4  -2 60175.8 1075.76  32
  -9  -4  -2 58405.2 1886.10  29
  -9  -4  -2 61140.7 1991.69  23
  -9  -4  -1 803.869 130.718  32
  -9  -4  -1 357.701 171.708  29
  -9  -4  -1 208.949 164.125  18
  -9  -4  -1 322.135 181.594  23
  -9  -4   0 64513.2 1970.67  29
  -9  -4   0 66337.3 2000.68  18
  -9  -4   0 64930.1 2027.88  31
  -9  -4   1 180.026 84.3289  44
  -9  -4   1 56.9152 133.080  29
  -9  -4   1 375.478 214.541  31
  -9  -4   1 190.381 168.900  18
  -9  -4   2 91837.8 1351.63  37
  -9  -4   2 88854.3 2404.56  31
  -9  -4   2 90185.4 1348.80  44
  -9  -4   2 89468.1 2345.20  18
  -9  -4   3 1050.98 158.496  37
  -9  -4   3 909.713 149.043  44
  -9  -4   3 862.900 223.786  28
  -9  -4   3 947.402 301.009  31
  -9  -4   3 1102.37 172.187  47
  -9  -4   4 63644.8 1194.41  44
  -9  -4   4 62250.2 1151.95  37
  -9  -4   4 63948.0 1199.56  47
  -9  -4   4 60341.5 1766.09  28
  -9  -4   4 65121.2 1196.75  85
  -9  -4   4 60645.4 972.049  80
  -9  -4   5 6338.52 330.927  80
  -9  -4   5 6903.68 406.791  85
  -9  -4   5 7598.86 427.934  47
  -9  -4   5 6791.37 392.406  37
  -9  -4   6 64816.3 1254.36  92
  -9  -4   6 66062.0 1293.76  47
  -9  -4   6 63744.6 1082.53  80
  -9  -4   6 63770.3 1244.22  85
  -9  -4   7 5606.88 377.902  92
  -9  -4   7 5280.27 337.932  51
  -9  -4   7 5312.73 327.253  80
  -9  -4   7 5864.92 393.138  85
  -9  -4   8 24588.2 800.410  92
  -9  -4   8 23735.7 717.337  51
  -9  -4   8 24202.3 800.182  85
  -9  -4   8 23806.2 701.409  80
  -9  -4   9 3506.93 308.819  92
  -9  -4   9 3457.06 269.284  51
  -9  -4   9 3477.45 269.698  80
  -9  -4   9 3386.90 308.088  85
  -9  -4  10 11138.3 526.075  92
  -9  -4  10 11029.1 465.211  51
  -9  -4  10 11333.6 543.925  85
  -9  -4  10 11092.7 466.700  80
  -9  -4  11 5399.04 352.758  92
  -9  -4  11 5732.66 313.262  51
  -9  -4  11 5454.44 303.283  80
  -9  -4  11 5633.31 367.382  85
  -9  -4  12 1895.50 158.740  51
  -9  -4  12 1756.19 200.824  85
  -9  -4  12 1716.61 151.354  80
  -9  -4  13 4384.59 268.521  85
  -9  -4  14 3079.58 159.890  90
  -9  -4  14 3103.33 184.575  85
  -9  -3 -15 3531.58 215.036  43
  -9  -3 -14 5105.53 296.991  43
  -9  -3 -13 9324.53 428.851  43
  -9  -3 -13 9499.95 747.191  26
  -9  -3 -13 9621.94 769.272  29
  -9  -3 -12 13185.9 541.370  43
  -9  -3 -12 12660.1 939.596  26
  -9  -3 -12 13704.8 997.775  29
  -9  -3 -11 9216.06 461.170  43
  -9  -3 -11 9059.35 837.293  29
  -9  -3 -11 9376.22 820.509  26
  -9  -3 -10 11912.5 526.113  43
  -9  -3 -10 11551.9 941.984  26
  -9  -3 -10 11795.7 982.894  29
  -9  -3  -9 28574.7 796.716  43
  -9  -3  -9 30530.4 1582.25  29
  -9  -3  -9 27783.2 1452.87  26
  -9  -3  -8 22702.4 688.356  43
  -9  -3  -8 21982.4 1269.62  26
  -9  -3  -8 23463.2 1378.39  29
  -9  -3  -7 84661.5 1273.22  43
  -9  -3  -7 81539.2 1895.70   5
  -9  -3  -7 82712.3 2415.82  26
  -9  -3  -7 86315.4 2611.85  29
  -9  -3  -6 8655.12 394.491  43
  -9  -3  -6 6724.71 570.201   5
  -9  -3  -6 8258.18 746.546  26
  -9  -3  -6 7071.27 732.584  29
  -9  -3  -5 42150.4 824.546  43
  -9  -3  -5 44196.5 1011.74  32
  -9  -3  -5 42368.2 1458.67   5
  -9  -3  -5 43211.5 1766.65  29
  -9  -3  -5 41629.5 1615.77  26
  -9  -3  -5 43585.2 1773.90  23
  -9  -3  -4 10368.8 852.718  23
  -9  -3  -4 9228.98 802.706  29
  -9  -3  -4 9652.74 466.602  32
  -9  -3  -4 9656.01 371.500  43
  -9  -3  -3 60096.5 2004.61  23
  -9  -3  -3 57818.6 1947.99  29
  -9  -3  -3 56240.0 849.372  43
  -9  -3  -3 57546.6 1113.23  32
  -9  -3  -2 26906.7 1340.94  23
  -9  -3  -2 25396.1 1280.22  29
  -9  -3  -2 25958.0 737.287  32
  -9  -3  -2 25895.8 631.851  45
  -9  -3  -1 47625.9 1742.79  29
  -9  -3  -1 51227.0 1826.61  23
  -9  -3  -1 47586.2 833.690  45
  -9  -3  -1 49717.3 1004.40  32
  -9  -3   0 656.459 199.282  18
  -9  -3   0 772.308 264.915  23
  -9  -3   0 512.669 192.972  29
  -9  -3   0 675.231 103.992  45
  -9  -3   1 53468.3 1857.38  29
  -9  -3   1 55568.4 1830.54  31
  -9  -3   1 49731.3 1693.46  18
  -9  -3   1 54032.9 1037.79  44
  -9  -3   1 52904.1 867.789  45
  -9  -3   2 748.196 249.944  29
  -9  -3   2 982.858 284.499  31
  -9  -3   2 876.049 224.718  18
  -9  -3   2 700.520 112.209  45
  -9  -3   2 836.299 139.284  44
  -9  -3   3 71936.0 1796.83  28
  -9  -3   3 77077.6 1119.43  80
  -9  -3   3 76593.5 1202.65  37
  -9  -3   3 76481.0 1281.79  44
  -9  -3   3 77263.4 2211.96  31
  -9  -3   4 1293.32 176.523  85
  -9  -3   4 1484.34 176.321  80
  -9  -3   4 1848.98 369.966  31
  -9  -3   4 1553.34 180.699  37
  -9  -3   4 1483.14 196.746  44
  -9  -3   5 28627.5 830.999  44
  -9  -3   5 27597.2 749.344  37
  -9  -3   5 27554.0 797.812  47
  -9  -3   5 26751.7 718.910  80
  -9  -3   5 28258.6 815.651  85
  -9  -3   6 333.514 105.808  85
  -9  -3   6 350.434 111.049  92
  -9  -3   6 393.142 111.863  47
  -9  -3   6 201.183 89.8099  80
  -9  -3   7 40366.1 940.367  80
  -9  -3   7 41519.7 1028.21  85
  -9  -3   7 38798.4 864.926  51
  -9  -3   7 42318.8 1042.71  47
  -9  -3   7 40198.9 978.664  92
  -9  -3   8 3769.85 302.349  80
  -9  -3   8 3757.94 322.693  85
  -9  -3   8 3404.48 258.038  51
  -9  -3   8 3859.39 310.578  92
  -9  -3   9 28713.1 876.661  85
  -9  -3   9 27906.9 782.862  80
  -9  -3   9 27558.9 823.834  92
  -9  -3   9 27553.8 722.152  51
  -9  -3  10 640.078 151.293  85
  -9  -3  10 551.863 130.993  92
  -9  -3  10 905.694 134.095  51
  -9  -3  10 562.203 128.753  80
  -9  -3  11 8200.73 431.812  92
  -9  -3  11 7775.42 341.364  51
  -9  -3  11 8738.20 466.415  85
  -9  -3  11 8382.38 410.188  80
  -9  -3  12 2678.62 219.609  80
  -9  -3  12 2640.87 245.483  85
  -9  -3  13 6008.98 324.656  85
  -9  -3  13 5855.33 273.159  80
  -9  -3  14 1956.44 135.344  90
  -9  -3  14 2336.92 176.002  85
  -9  -3  15 2172.64 126.347  85
  -9  -2 -14 672.128 78.1315  61
  -9  -2 -14 668.663 110.000  43
  -9  -2 -13 24325.6 547.583  61
  -9  -2 -13 25787.3 686.127  43
  -9  -2 -12 3989.96 299.972  43
  -9  -2 -12 4050.73 524.656  29
  -9  -2 -12 3835.56 502.147  26
  -9  -2 -11 18391.3 657.097  43
  -9  -2 -11 18432.9 1170.41  29
  -9  -2 -11 17091.1 1102.86  26
  -9  -2 -10 1919.65 230.919  43
  -9  -2 -10 1656.34 390.569  29
  -9  -2 -10 1546.88 358.644  26
  -9  -2  -9 27285.4 811.735  43
  -9  -2  -9 25265.3 1438.42  29
  -9  -2  -9 25568.6 1410.15  26
  -9  -2  -8 6443.33 389.400  43
  -9  -2  -8 6097.19 695.070  26
  -9  -2  -8 6844.84 773.231  29
  -9  -2  -7 13682.8 550.650  43
  -9  -2  -7 14098.5 842.099   5
  -9  -2  -7 14590.6 1049.60  26
  -9  -2  -7 14988.7 1093.78  29
  -9  -2  -6 13149.0 586.095  32
  -9  -2  -6 12262.8 501.182  43
  -9  -2  -6 12346.6 822.962   5
  -9  -2  -6 12794.8 1001.61  29
  -9  -2  -6 12087.7 947.145  26
  -9  -2  -5 10086.7 438.482  43
  -9  -2  -5 11488.3 535.985  32
  -9  -2  -5 9982.98 875.398  29
  -9  -2  -5 9387.67 815.905  26
  -9  -2  -5 10058.9 860.059  23
  -9  -2  -5 9883.71 764.104   5
  -9  -2  -4 35523.3 723.062  77
  -9  -2  -4 35405.3 794.357  43
  -9  -2  -4 38500.4 944.427  32
  -9  -2  -4 36231.4 1623.63  29
  -9  -2  -4 37237.4 1622.12  23
  -9  -2  -3 633.293 117.691  43
  -9  -2  -3 793.969 159.781  32
  -9  -2  -2 87050.6 1154.72  43
  -9  -2  -2 88177.7 1291.99  45
  -9  -2  -2 91377.8 1415.64  32
  -9  -2  -2 93673.3 2536.92  29
  -9  -2  -2 89992.7 2462.42  23
  -9  -2  -1 33986.8 784.609  45
  -9  -2  -1 33744.3 864.276  32
  -9  -2  -1 33478.8 1519.31  29
  -9  -2  -1 33478.2 1498.00  23
  -9  -2   0 28774.0 711.619  45
  -9  -2   0 28965.1 797.465  32
  -9  -2   0 27837.0 1369.87  29
  -9  -2   0 30459.9 1432.53  23
  -9  -2   0 30644.1 1296.45  18
  -9  -2   1 19281.6 583.140  45
  -9  -2   1 18834.3 626.569  44
  -9  -2   1 18940.4 1043.39  31
  -9  -2   1 19096.8 1153.82  29
  -9  -2   1 17887.9 986.286  18
  -9  -2   2 44379.3 889.766  45
  -9  -2   2 48255.7 1667.13  31
  -9  -2   2 44984.4 976.101  44
  -9  -2   2 43859.1 1745.23  29
  -9  -2   2 44595.2 1545.99  18
  -9  -2   2 45862.7 906.719  80
  -9  -2   3 778.842 122.672  80
  -9  -2   3 387.786 154.061  31
  -9  -2   3 466.442 166.365  18
  -9  -2   3 583.162 114.830  37
  -9  -2   3 822.827 147.191  44
  -9  -2   3 611.797 114.200  45
  -9  -2   4 23829.2 712.541  47
  -9  -2   4 22958.0 676.318  80
  -9  -2   4 23404.0 1189.16  31
  -9  -2   4 24663.6 750.966  44
  -9  -2   4 22977.3 643.554  37
  -9  -2   5 3295.67 275.087  47
  -9  -2   5 3485.03 278.066  80
  -9  -2   5 3345.01 279.256  85
  -9  -2   5 3400.55 298.089  44
  -9  -2   5 2681.74 223.475  37
  -9  -2   6 33850.8 901.278  85
  -9  -2   6 33636.3 868.750  80
  -9  -2   6 32243.0 768.438  37
  -9  -2   6 32438.9 829.324  92
  -9  -2   6 32705.7 876.281  47
  -9  -2   7 273.135 94.3681  92
  -9  -2   7 317.840 100.269  80
  -9  -2   7 346.709 90.7685  62
  -9  -2   7 653.438 140.993  85
  -9  -2   7 270.047 117.638  47
  -9  -2   8 17474.3 636.138  92
  -9  -2   8 17821.5 654.402  80
  -9  -2   8 17654.6 676.553  85
  -9  -2   9 1194.38 180.674  80
  -9  -2   9 1279.10 184.248  92
  -9  -2   9 1032.19 180.693  85
  -9  -2  10 23983.4 736.896  92
  -9  -2  10 24526.7 764.114  80
  -9  -2  10 24163.4 796.344  85
  -9  -2  11 655.912 143.127  80
  -9  -2  11 1060.70 162.650  92
  -9  -2  11 733.188 153.607  85
  -9  -2  12 6343.53 380.976  85
  -9  -2  12 6586.94 363.677  80
  -9  -2  13 1441.81 161.317  80
  -9  -2  13 1517.61 175.288  85
  -9  -2  14 6019.76 216.806  90
  -9  -2  14 6424.68 270.913  80
  -9  -2  14 6632.20 300.008  85
  -9  -2  15 1126.80 102.469  85
  -9  -1 -15 98.6416 43.9072  77
  -9  -1 -14 8478.17 244.375  61
  -9  -1 -14 9477.18 338.821  43
  -9  -1 -13 1738.79 149.753  61
  -9  -1 -13 1862.49 180.161  43
  -9  -1 -12 8551.06 368.494  61
  -9  -1 -12 9347.60 431.727  43
  -9  -1 -12 9403.84 415.944  32
  -9  -1 -11 1488.48 331.706  26
  -9  -1 -11 1411.31 292.474  29
  -9  -1 -11 1394.64 189.270  43
  -9  -1 -11 1554.93 187.274  32
  -9  -1 -10 21588.7 1246.82  26
  -9  -1 -10 22363.3 1288.40  29
  -9  -1 -10 22428.5 736.922  43
  -9  -1  -9 7182.86 755.546  29
  -9  -1  -9 6883.68 726.913  26
  -9  -1  -9 6607.85 412.420  43
  -9  -1  -8 11058.6 954.589  29
  -9  -1  -8 9905.73 881.348  26
  -9  -1  -8 11103.2 546.148  32
  -9  -1  -8 11077.3 528.344  43
  -9  -1  -7 5519.66 681.275  29
  -9  -1  -7 4866.40 626.604  26
  -9  -1  -7 4302.16 284.369  61
  -9  -1  -7 3850.99 461.720   5
  -9  -1  -7 4282.88 343.997  32
  -9  -1  -7 4207.07 323.305  43
  -9  -1  -6 21534.6 1302.65  29
  -9  -1  -6 21443.5 1291.48  26
  -9  -1  -6 22499.0 1288.47  23
  -9  -1  -6 21877.6 604.045  61
  -9  -1  -6 20456.0 1094.40   5
  -9  -1  -6 21491.1 704.802  43
  -9  -1  -6 23111.7 780.997  32
  -9  -1  -5 26813.0 1457.64  29
  -9  -1  -5 27386.8 1402.37  23
  -9  -1  -5 28314.6 855.022  32
  -9  -1  -5 26791.1 769.018  43
  -9  -1  -5 26702.4 640.318  61
  -9  -1  -5 25493.6 1255.48   5
  -9  -1  -4 48329.3 1837.64  23
  -9  -1  -4 49320.0 1930.61  29
  -9  -1  -4 48119.9 936.254  77
  -9  -1  -4 48348.0 1093.17  32
  -9  -1  -4 48412.1 994.622  43
  -9  -1  -4 46362.0 817.586  61
  -9  -1  -4 46854.6 1720.98   5
  -9  -1  -3 15607.6 505.593  77
  -9  -1  -3 15286.1 1035.68  23
  -9  -1  -3 17222.5 1129.19  29
  -9  -1  -3 15526.2 550.617  43
  -9  -1  -3 16415.0 627.591  32
  -9  -1  -2 1115.32 128.975  77
  -9  -1  -2 797.536 139.990  45
  -9  -1  -2 952.589 168.820  32
  -9  -1  -2 904.114 140.084  43
  -9  -1  -2 716.095 235.709  29
  -9  -1  -2 926.441 292.543  23
  -9  -1  -1 70079.5 1204.01  45
  -9  -1  -1 72553.7 1293.49  32
  -9  -1  -1 72545.2 2192.21  23
  -9  -1  -1 70467.9 2265.35  29
  -9  -1   0 2634.72 258.367  32
  -9  -1   0 2459.50 227.598  45
  -9  -1   0 2292.94 395.743  23
  -9  -1   0 2429.89 357.713  18
  -9  -1   0 2699.29 454.155  29
  -9  -1   1 55515.3 1060.71  45
  -9  -1   1 56571.9 1060.27  80
  -9  -1   1 57475.7 2034.57  29
  -9  -1   1 54482.7 1641.22  18
  -9  -1   1 57033.7 1784.95  31
  -9  -1   2 3233.05 429.282  31
  -9  -1   2 3432.99 265.605  45
  -9  -1   2 3566.94 286.073  44
  -9  -1   2 3520.98 266.628  80
  -9  -1   2 3372.11 500.587  29
  -9  -1   2 3119.77 389.442  18
  -9  -1   3 38132.4 749.155  37
  -9  -1   3 38988.8 894.867  45
  -9  -1   3 38947.6 927.879  44
  -9  -1   3 39649.7 1477.76  31
  -9  -1   3 38480.7 895.867  80
  -9  -1   3 39234.8 1693.21  29
  -9  -1   4 9376.42 457.634  80
  -9  -1   4 8613.67 696.363  31
  -9  -1   4 8811.23 454.207  44
  -9  -1   4 9283.26 366.822  62
  -9  -1   4 8456.01 415.553  47
  -9  -1   5 59206.1 1168.07  80
  -9  -1   5 59594.2 1148.74  85
  -9  -1   5 59579.2 1203.17  44
  -9  -1   5 56936.5 917.155  77
  -9  -1   5 58433.5 943.508  62
  -9  -1   5 59951.9 1127.06  47
  -9  -1   6 4551.89 288.998  92
  -9  -1   6 3845.82 254.508  62
  -9  -1   6 4434.66 321.576  47
  -9  -1   6 4278.31 320.083  80
  -9  -1   6 4623.87 338.306  85
  -9  -1   7 27649.6 736.163  92
  -9  -1   7 29384.3 844.774  80
  -9  -1   7 27782.1 825.968  85
  -9  -1   7 28814.4 727.285  62
  -9  -1   7 28968.6 818.685  47
  -9  -1   8 210.334 81.4747  62
  -9  -1   8 68.1852 63.6899  92
  -9  -1   8 247.518 98.4198  80
  -9  -1   9 9110.83 486.021  80
  -9  -1   9 9347.94 487.272  85
  -9  -1   9 9233.47 440.246  62
  -9  -1   9 8925.42 435.191  92
  -9  -1  10 185.522 100.923  80
  -9  -1  10 39.9069 74.8293  92
  -9  -1  10 131.368 74.8242  85
  -9  -1  11 13034.9 501.018  92
  -9  -1  11 14587.3 589.617  85
  -9  -1  11 14492.2 590.577  80
  -9  -1  12 853.159 151.499  80
  -9  -1  12 872.101 150.955  85
  -9  -1  13 8742.88 395.196  85
  -9  -1  13 8662.01 397.044  80
  -9  -1  14 1857.26 165.775  80
  -9  -1  14 1898.18 164.255  85
  -9  -1  15 3883.74 179.857  85
  -9   0 -14 448.747 76.9794  77
  -9   0 -13 11710.3 412.853  77
  -9   0 -13 10754.1 330.338  61
  -9   0 -13 11458.1 389.246  43
  -9   0 -12 636.342 110.630  61
  -9   0 -12 832.473 132.569  43
  -9   0 -11 18643.9 564.799  61
  -9   0 -11 19668.8 629.516  43
  -9   0 -11 18902.7 562.949  32
  -9   0 -11 18143.6 455.682  91
  -9   0 -10 1035.78 161.834  32
  -9   0 -10 1068.36 173.772  43
  -9   0 -10 1040.01 145.562  61
  -9   0 -10 1065.95 258.592  29
  -9   0 -10 835.500 116.805  91
  -9   0  -9 20199.7 709.462  43
  -9   0  -9 19417.3 671.913  32
  -9   0  -9 18794.8 1044.85  23
  -9   0  -9 19630.3 1176.89  29
  -9   0  -9 20496.9 645.133  61
  -9   0  -8 367.285 125.786  43
  -9   0  -8 252.146 117.178  32
  -9   0  -8 192.694 176.718  29
  -9   0  -8 129.459 101.627  23
  -9   0  -8 73.1345 59.4061  61
  -9   0  -7 13495.4 589.453  43
  -9   0  -7 14182.7 600.342  32
  -9   0  -7 14120.3 1051.10  29
  -9   0  -7 13666.5 982.707  23
  -9   0  -7 13982.2 545.169  61
  -9   0  -6 19396.9 700.068  43
  -9   0  -6 20078.5 725.645  32
  -9   0  -6 19171.2 631.450  61
  -9   0  -6 19219.6 1228.83  29
  -9   0  -6 19268.9 1179.21  23
  -9   0  -5 26535.9 1359.27  23
  -9   0  -5 24835.0 1403.19  29
  -9   0  -5 26032.1 774.541  77
  -9   0  -5 25475.5 810.534  32
  -9   0  -5 25925.4 791.524  43
  -9   0  -5 25522.1 702.127  61
  -9   0  -5 23845.1 1244.78   5
  -9   0  -4 1783.53 368.427  23
  -9   0  -4 1347.53 356.270  29
  -9   0  -4 1202.59 173.230  77
  -9   0  -4 1223.68 180.764  43
  -9   0  -4 1676.53 218.172  32
  -9   0  -4 1910.77 193.234  61
  -9   0  -4 1936.47 364.803   5
  -9   0  -3 62981.2 2192.99  29
  -9   0  -3 61878.4 2032.29  23
  -9   0  -3 61804.3 1136.12  77
  -9   0  -3 59298.0 1151.99  43
  -9   0  -3 61630.0 1231.27  32
  -9   0  -3 59803.6 1015.60  61
  -9   0  -3 59968.5 2020.17   5
  -9   0  -2 6822.03 388.643  43
  -9   0  -2 7329.82 414.209  45
  -9   0  -2 7251.63 424.327  32
  -9   0  -2 7048.86 341.519  61
  -9   0  -2 7820.90 721.006  23
  -9   0  -2 7344.79 756.859  29
  -9   0  -2 7488.37 386.086  77
  -9   0  -1 66719.4 1228.35  45
  -9   0  -1 66330.0 1272.79  32
  -9   0  -1 62783.4 986.768  61
  -9   0  -1 64439.9 1087.74  77
  -9   0  -1 67338.1 2240.64  29
  -9   0  -1 64728.9 2052.31  23
  -9   0   0 1520.89 175.195  77
  -9   0   0 1387.01 345.741  29
  -9   0   0 1322.23 182.658  45
  -9   0   1 51148.6 932.844  77
  -9   0   1 51939.3 1074.28  45
  -9   0   1 52172.6 1971.14  29
  -9   0   1 53504.2 1080.97  80
  -9   0   2 18171.6 555.366  77
  -9   0   2 19507.2 958.371  31
  -9   0   2 18692.6 644.310  45
  -9   0   2 19220.2 650.746  44
  -9   0   2 19221.9 1214.18  29
  -9   0   2 18881.0 656.096  80
  -9   0   3 12723.2 468.815  77
  -9   0   3 11265.0 502.845  44
  -9   0   3 12413.2 526.870  45
  -9   0   3 13214.9 1008.05  29
  -9   0   3 11909.7 525.420  80
  -9   0   4 25415.8 664.062  77
  -9   0   4 25792.7 773.613  44
  -9   0   4 25659.1 766.839  45
  -9   0   4 26363.5 785.124  80
  -9   0   4 25747.6 687.894  47
  -9   0   5 1137.90 169.354  85
  -9   0   5 1109.06 174.920  44
  -9   0   5 984.981 153.691  62
  -9   0   5 1212.59 156.652  47
  -9   0   5 993.419 163.114  80
  -9   0   5 965.710 143.328  77
  -9   0   6 39705.7 942.956  85
  -9   0   6 40396.5 1000.37  80
  -9   0   6 40585.1 897.991  47
  -9   0   6 39730.4 884.030  62
  -9   0   7 2446.30 245.857  85
  -9   0   7 2244.33 252.679  80
  -9   0   7 2284.76 231.277  62
  -9   0   7 2279.97 225.428  47
  -9   0   8 22057.2 654.959  76
  -9   0   8 21825.0 757.237  80
  -9   0   8 21090.4 713.435  85
  -9   0   8 21581.1 684.179  62
  -9   0   9 474.993 136.140  80
  -9   0   9 587.965 116.587  76
  -9   0   9 652.697 144.088  85
  -9   0   9 416.127 111.385  62
  -9   0  10 10732.3 533.545  80
  -9   0  10 11019.8 510.315  85
  -9   0  10 10970.2 454.129  76
  -9   0  11 346.402 114.464  85
  -9   0  11 239.661 88.2337  76
  -9   0  11 153.993 96.0062  80
  -9   0  12 11399.7 512.779  80
  -9   0  12 10850.2 463.940  85
  -9   0  13 549.937 114.960  85
  -9   0  13 540.189 123.720  80
  -9   0  14 3838.93 220.855  85
  -9   0  14 3724.82 242.549  80
  -9   0  15 135.443 42.6387  85
  -9   0  15 42.5769 45.3367  80
  -9   1 -13 139.364 40.3932  61
  -9   1 -13 151.512 53.6303  77
  -9   1 -12 14580.3 463.470  77
  -9   1 -12 14272.1 402.843  61
  -9   1 -12 14594.1 441.823  43
  -9   1 -11 92.5006 81.2468  77
  -9   1 -11-39.6298 44.4537  91
  -9   1 -11 23.7816 63.9238  61
  -9   1 -11 28.6807 69.8476  43
  -9   1 -10 21337.2 528.438  91
  -9   1 -10 22637.4 642.987  61
  -9   1 -10 21605.3 551.711  32
  -9   1 -10 23224.5 683.300  43
  -9   1  -9 208.769 90.3534  43
  -9   1  -9 102.484 67.7319  32
  -9   1  -9 178.009 85.1739  91
  -9   1  -9 260.019 113.724  77
  -9   1  -9 133.754 89.6495  61
  -9   1  -9 261.803 142.406  29
  -9   1  -8 32172.0 891.531  43
  -9   1  -8 31333.7 822.893  32
  -9   1  -8 30648.4 699.662  91
  -9   1  -8 32965.8 915.352  77
  -9   1  -8 31125.5 825.709  61
  -9   1  -8 29113.8 1362.82  29
  -9   1  -8 29156.3 1188.35  23
  -9   1  -7 483.698 139.667  43
  -9   1  -7 594.857 137.073  32
  -9   1  -7 634.265 109.679  91
  -9   1  -7 660.590 152.158  77
  -9   1  -7 291.297 90.9230  61
  -9   1  -7 364.297 107.378  23
  -9   1  -7 852.268 271.750  29
  -9   1  -6 60282.0 1247.84  77
  -9   1  -6 58649.4 1189.82  32
  -9   1  -6 59403.6 1245.70  43
  -9   1  -6 58084.9 1135.59  61
  -9   1  -6 58290.4 2064.88  29
  -9   1  -6 56284.0 1812.65  23
  -9   1  -5 11332.9 538.798  77
  -9   1  -5 11575.8 549.234  43
  -9   1  -5 12035.2 550.608  32
  -9   1  -5 11291.8 503.980  61
  -9   1  -5 12123.7 948.871  29
  -9   1  -5 11329.7 843.345  23
  -9   1  -4 67717.2 2269.78  29
  -9   1  -4 68774.0 2083.01  23
  -9   1  -4 71060.4 1310.32  77
  -9   1  -4 68954.8 1324.29  43
  -9   1  -4 67855.8 1297.80  32
  -9   1  -4 69019.2 1229.32  61
  -9   1  -4 69688.8 2169.70   5
  -9   1  -3 14221.2 1023.58  29
  -9   1  -3 13215.7 918.607  23
  -9   1  -3 13605.7 570.688  77
  -9   1  -3 13316.5 574.549  43
  -9   1  -3 13815.7 589.830  32
  -9   1  -3 12818.3 526.341  61
  -9   1  -3 13018.5 968.070   5
  -9   1  -2 68786.0 2074.05  23
  -9   1  -2 70171.8 2297.53  29
  -9   1  -2 71855.5 1281.95  77
  -9   1  -2 69828.6 1310.42  32
  -9   1  -2 71949.4 1351.63  45
  -9   1  -2 67434.3 1160.74  61
  -9   1  -2 71954.2 2276.81   5
  -9   1  -1 43766.6 1039.56  32
  -9   1  -1 42194.3 1020.95  45
  -9   1  -1 41713.9 912.481  61
  -9   1  -1 43536.2 1806.14  29
  -9   1  -1 43103.6 1629.60  23
  -9   1  -1 43660.2 990.158  77
  -9   1   0 55705.0 1171.43  45
  -9   1   0 55613.1 1095.09  77
  -9   1   0 54788.3 1034.93  61
  -9   1   0 55178.1 2042.34  29
  -9   1   1 26856.7 749.545  77
  -9   1   1 26424.6 765.104  44
  -9   1   1 25591.1 787.643  45
  -9   1   1 26803.8 792.191  80
  -9   1   1 26745.5 1426.73  29
  -9   1   2 39840.8 913.336  77
  -9   1   2 39916.2 940.741  44
  -9   1   2 40883.7 994.400  45
  -9   1   2 42592.0 1007.73  80
  -9   1   2 42175.7 1797.96  29
  -9   1   3 16470.6 590.190  77
  -9   1   3 16486.8 609.876  44
  -9   1   3 16929.8 647.658  45
  -9   1   3 16847.2 638.996  80
  -9   1   3 16464.6 1139.00  29
  -9   1   4 40283.8 917.717  77
  -9   1   4 39634.1 954.334  44
  -9   1   4 39882.0 994.074  45
  -9   1   4 40499.8 997.357  80
  -9   1   5 14234.6 550.273  77
  -9   1   5 14825.1 587.636  44
  -9   1   5 14389.3 532.225  85
  -9   1   5 15317.1 614.952  80
  -9   1   6 15134.9 572.321  77
  -9   1   6 14697.7 550.795  85
  -9   1   6 15469.6 630.851  80
  -9   1   6 14525.2 567.780  62
  -9   1   7 13344.5 596.231  80
  -9   1   7 13657.3 540.567  85
  -9   1   7 14637.1 575.307  62
  -9   1   8 14724.5 630.291  80
  -9   1   8 14824.9 572.870  85
  -9   1   8 14472.5 576.333  62
  -9   1   9 26777.1 756.520  76
  -9   1   9 26560.7 846.114  80
  -9   1   9 25628.8 760.681  85
  -9   1   9 26622.6 784.166  62
  -9   1  10 6505.41 370.675  76
  -9   1  10 7449.72 448.249  80
  -9   1  10 6650.92 383.190  85
  -9   1  10 7264.41 409.330  62
  -9   1  11 12434.4 496.037  85
  -9   1  11 13261.5 580.346  80
  -9   1  11 13002.1 502.545  76
  -9   1  12 374.139 104.342  85
  -9   1  12 404.821 107.713  76
  -9   1  12 526.245 147.342  80
  -9   1  13 16084.1 472.596  85
  -9   1  13 17084.1 577.728  80
  -9   1  14 922.654 101.718  85
  -9   1  14 971.355 132.959  80
  -9   1  15 4628.46 223.615  80
  -9   2 -12 1695.59 117.799  61
  -9   2 -12 1948.31 144.497  77
  -9   2 -11 14228.6 451.429  77
  -9   2 -11 13822.5 407.417  61
  -9   2 -11 13985.6 421.193  43
  -9   2 -11 13947.1 419.404  45
  -9   2 -10 347.448 105.731  77
  -9   2 -10 476.046 87.0655  91
  -9   2 -10 349.685 102.159  61
  -9   2 -10 203.920 78.5003  43
  -9   2  -9 21837.2 682.052  77
  -9   2  -9 19985.1 525.553  91
  -9   2  -9 20953.8 627.376  61
  -9   2  -9 21001.7 645.846  43
  -9   2  -8 261.647 100.073  77
  -9   2  -8 425.563 99.5542  91
  -9   2  -8 372.131 112.986  61
  -9   2  -8 433.555 93.7098  32
  -9   2  -8 278.301 115.682  43
  -9   2  -7 23909.0 659.475  32
  -9   2  -7 25872.1 789.720  43
  -9   2  -7 25027.7 653.114  91
  -9   2  -7 26382.0 817.351  77
  -9   2  -7 25193.3 755.605  61
  -9   2  -7 24477.0 1138.83  29
  -9   2  -6 1491.21 217.250  43
  -9   2  -6 1513.77 183.394  32
  -9   2  -6 1447.69 160.364  91
  -9   2  -6 997.599 176.642  77
  -9   2  -6 1663.68 207.410  61
  -9   2  -6 1100.62 269.468  29
  -9   2  -5 17676.6 685.113  43
  -9   2  -5 18128.6 637.993  32
  -9   2  -5 18417.1 556.687  91
  -9   2  -5 18769.6 705.719  77
  -9   2  -5 18333.2 662.619  61
  -9   2  -5 16925.2 1077.75  29
  -9   2  -4 4222.04 321.545  32
  -9   2  -4 4406.33 354.555  45
  -9   2  -4 4178.46 343.287  43
  -9   2  -4 3599.89 246.425  91
  -9   2  -4 3671.74 317.810  77
  -9   2  -4 3903.72 310.841  61
  -9   2  -4 4286.77 571.120  29
  -9   2  -3 15458.4 631.556  77
  -9   2  -3 16138.9 660.854  45
  -9   2  -3 15187.1 600.092  32
  -9   2  -3 15794.1 604.443  61
  -9   2  -3 14341.8 1013.73  29
  -9   2  -2-67.1072 135.871  29
  -9   2  -2 172.739 86.7316  77
  -9   2  -2 189.102 111.871  45
  -9   2  -2 58.1048 71.6153  32
  -9   2  -2 241.487 98.0394  61
  -9   2  -1 16186.3 1094.38  29
  -9   2  -1 16970.0 668.939  45
  -9   2  -1 17551.3 655.965  77
  -9   2  -1 16745.3 615.432  61
  -9   2  -1 19333.8 1182.30   5
  -9   2   0 1670.69 209.287  80
  -9   2   0 1834.49 225.426  45
  -9   2   0 1548.39 203.734  77
  -9   2   0 1726.33 203.771  61
  -9   2   0 1941.26 399.703  29
  -9   2   1 26579.6 797.697  77
  -9   2   1 26491.3 830.789  45
  -9   2   1 26215.3 747.570  44
  -9   2   1 26937.8 821.051  80
  -9   2   1 25937.0 1374.34  29
  -9   2   2 14391.9 582.800  77
  -9   2   2 14889.6 564.147  44
  -9   2   2 14587.4 619.779  45
  -9   2   2 14638.2 602.502  80
  -9   2   2 14967.6 1069.57  29
  -9   2   3 26990.1 794.401  77
  -9   2   3 26188.3 746.043  44
  -9   2   3 27254.7 838.823  45
  -9   2   3 27722.1 829.291  80
  -9   2   4 35492.1 906.670  77
  -9   2   4 36597.9 893.671  44
  -9   2   4 36482.2 986.534  45
  -9   2   4 35810.0 955.571  80
  -9   2   4 34593.9 760.863  85
  -9   2   5 18197.9 653.764  77
  -9   2   5 18835.7 650.066  44
  -9   2   5 19053.0 704.824  80
  -9   2   5 18351.1 562.440  85
  -9   2   6 11609.2 523.243  77
  -9   2   6 11205.6 451.635  85
  -9   2   6 12174.4 567.960  80
  -9   2   6 12254.1 540.229  62
  -9   2   7 14114.0 614.448  80
  -9   2   7 13220.6 492.057  85
  -9   2   7 13075.4 562.670  62
  -9   2   8 18025.9 577.398  85
  -9   2   8 18467.6 670.833  62
  -9   2   9 6081.60 379.276  76
  -9   2   9 6887.86 435.832  80
  -9   2   9 6467.13 344.776  85
  -9   2   9 5955.98 386.666  62
  -9   2  10 9777.79 462.919  76
  -9   2  10 10396.7 522.025  80
  -9   2  10 9144.18 403.090  85
  -9   2  10 10071.1 489.911  62
  -9   2  11 7382.91 389.345  76
  -9   2  11 7220.72 339.511  85
  -9   2  11 7968.04 444.604  80
  -9   2  11 7781.46 415.237  62
  -9   2  12 5309.41 348.643  80
  -9   2  12 5095.85 303.306  76
  -9   2  13 1552.93 184.109  80
  -9   2  14 8669.68 357.759  80
  -9   2  15 301.078 69.2444  80
  -9   3 -11 1934.13 123.874  61
  -9   3 -11 1955.85 136.369  77
  -9   3 -10 10309.7 346.692  61
  -9   3 -10 10529.7 374.285  77
  -9   3 -10 9916.73 311.620  45
  -9   3  -9 2771.75 225.945  77
  -9   3  -9 2745.97 204.926  45
  -9   3  -9 2676.24 207.840  61
  -9   3  -9 2597.21 171.794  91
  -9   3  -8 14265.7 542.035  77
  -9   3  -8 13669.7 496.336  45
  -9   3  -8 14140.2 510.710  61
  -9   3  -8 12736.5 419.259  91
  -9   3  -7 1995.53 222.353  77
  -9   3  -7 1755.90 198.329  45
  -9   3  -7 1928.05 208.305  43
  -9   3  -7 1868.54 208.440  61
  -9   3  -7 2012.75 184.717  91
  -9   3  -6 22474.0 742.412  77
  -9   3  -6 21868.5 710.428  45
  -9   3  -6 21820.7 702.437  61
  -9   3  -6 20382.0 588.139  91
  -9   3  -5 4619.95 293.889  91
  -9   3  -5 4358.12 340.381  45
  -9   3  -5 4395.44 271.169  32
  -9   3  -5 4660.75 336.461  61
  -9   3  -5 3946.62 439.058  29
  -9   3  -5 5213.76 372.111  77
  -9   3  -4 67032.3 1310.08  45
  -9   3  -4 67547.4 1280.60  61
  -9   3  -4 67778.0 1343.50  77
  -9   3  -3 408.843 138.282  45
  -9   3  -3 380.094 119.087  61
  -9   3  -3 189.585 167.186  29
  -9   3  -3 583.444 148.042  77
  -9   3  -2 76598.7 1427.72  45
  -9   3  -2 78170.9 1444.35  77
  -9   3  -2 76992.9 1377.29  61
  -9   3  -2 74197.6 2196.08  29
  -9   3  -1 1256.31 147.801  89
  -9   3  -1 1153.42 188.393  45
  -9   3  -1 1014.61 180.623  77
  -9   3  -1 1256.87 186.145  61
  -9   3  -1 1212.35 315.521  29
  -9   3   0 28827.4 684.640  89
  -9   3   0 27644.6 830.538  80
  -9   3   0 27374.1 695.446  44
  -9   3   0 27981.5 859.461  45
  -9   3   0 29309.7 873.074  77
  -9   3   0 27959.9 821.596  61
  -9   3   0 27927.4 1392.46  29
  -9   3   1 2053.16 236.563  80
  -9   3   1 2467.83 211.841  44
  -9   3   1 1965.86 241.657  45
  -9   3   1 2056.52 238.612  77
  -9   3   1 2075.43 187.779  89
  -9   3   1 2870.51 471.374  29
  -9   3   2 20363.5 710.058  80
  -9   3   2 19597.0 599.710  44
  -9   3   2 20380.7 742.276  45
  -9   3   2 19922.2 550.700  89
  -9   3   2 20533.1 1210.37  29
  -9   3   2 21405.1 737.197  77
  -9   3   3 965.026 169.619  80
  -9   3   3 558.561 134.140  77
  -9   3   3 499.284 99.1453  44
  -9   3   3 913.163 178.178  45
  -9   3   4 24217.6 778.218  77
  -9   3   4 22981.7 655.153  44
  -9   3   4 24435.2 781.422  80
  -9   3   5 7489.84 436.619  80
  -9   3   5 7419.00 434.615  77
  -9   3   6 39045.9 987.927  77
  -9   3   6 37851.7 990.242  80
  -9   3   6 38139.5 978.931  62
  -9   3   7 7990.15 449.457  77
  -9   3   7 8579.43 479.249  80
  -9   3   7 8309.20 463.057  62
  -9   3   8 25500.4 814.036  80
  -9   3   8 26025.0 806.245  62
  -9   3   9 15642.2 633.904  80
  -9   3   9 15693.1 617.436  62
  -9   3  10 11615.6 512.372  76
  -9   3  10 11917.4 544.416  80
  -9   3  10 11529.0 520.548  62
  -9   3  11 6238.79 363.107  76
  -9   3  11 6688.99 396.201  80
  -9   3  11 6295.64 375.745  62
  -9   3  12 3289.83 268.811  80
  -9   3  12 3179.69 244.708  76
  -9   3  13 7018.34 348.306  80
  -9   3  13 6719.44 312.924  76
  -9   3  14 3181.79 209.181  80
  -9   3  15 3720.54 184.966  80
  -9   4 -10 3593.01 157.540  77
  -9   4 -10 3656.82 156.345  61
  -9   4  -9 9183.47 322.672  77
  -9   4  -9 9217.54 315.527  61
  -9   4  -8 2336.89 192.626  77
  -9   4  -8 2016.75 152.018  45
  -9   4  -8 2460.94 191.552  61
  -9   4  -8 1933.39 126.063  80
  -9   4  -7 15068.2 528.121  77
  -9   4  -7 13918.4 455.680  45
  -9   4  -7 14915.1 512.074  61
  -9   4  -6 321.748 102.514  77
  -9   4  -6 334.527 99.0212  45
  -9   4  -6 412.766 112.851  61
  -9   4  -5 13476.5 563.431  77
  -9   4  -5 13062.6 515.549  45
  -9   4  -5 13370.1 543.203  61
  -9   4  -4 523.741 140.574  77
  -9   4  -4 365.341 115.390  61
  -9   4  -4 541.909 130.536  45
  -9   4  -3 9129.37 489.401  77
  -9   4  -3 9425.77 476.998  45
  -9   4  -3 9489.58 481.774  61
  -9   4  -3 9241.12 448.744  80
  -9   4  -2 693.039 159.103  77
  -9   4  -2 669.071 132.364  80
  -9   4  -2 662.325 147.073  45
  -9   4  -2 718.386 147.785  61
  -9   4  -2 806.611 135.255  89
  -9   4  -1 36740.5 985.772  77
  -9   4  -1 36300.9 956.782  45
  -9   4  -1 36960.6 958.649  61
  -9   4  -1 36012.0 834.411  89
  -9   4  -1 36582.0 912.149  80
  -9   4   0 219.847 114.604  77
  -9   4   0 189.236 90.5675  80
  -9   4   0 95.5228 84.8568  45
  -9   4   0 73.3324 73.8630  89
  -9   4   1 51129.9 1171.31  77
  -9   4   1 49767.0 1140.50  45
  -9   4   1 49234.4 1073.51  80
  -9   4   1 48352.3 952.183  89
  -9   4   2 1771.81 232.012  77
  -9   4   2 2228.98 247.110  45
  -9   4   2 1796.25 222.809  80
  -9   4   2 1739.90 185.842  89
  -9   4   3 39184.1 1018.82  77
  -9   4   3 37351.1 996.515  45
  -9   4   3 37315.7 944.321  80
  -9   4   3 38974.0 833.339  89
  -9   4   4 5556.48 371.246  80
  -9   4   4 5955.81 329.076  89
  -9   4   4 6058.08 402.324  77
  -9   4   5 21718.8 726.515  80
  -9   4   5 22587.8 624.799  89
  -9   4   5 22904.3 773.929  77
  -9   4   6 3899.20 310.010  80
  -9   4   6 4309.28 334.762  62
  -9   4   6 4293.16 273.740  89
  -9   4   6 4097.65 327.643  77
  -9   4   7 6630.28 408.892  77
  -9   4   7 6998.76 417.952  80
  -9   4   7 7110.23 430.745  62
  -9   4   8 4972.68 346.468  80
  -9   4   8 5120.63 364.367  62
  -9   4   9 4380.28 324.687  80
  -9   4   9 4403.11 327.290  62
  -9   4  10 2132.18 228.888  76
  -9   4  10 2280.85 229.088  80
  -9   4  10 2652.40 251.924  62
  -9   4  11 8162.49 406.719  76
  -9   4  11 8072.66 401.583  80
  -9   4  11 8183.23 412.683  62
  -9   4  12 2548.16 216.886  80
  -9   4  12 2725.89 222.107  76
  -9   4  13 5616.19 284.626  80
  -9   4  13 5256.22 270.962  76
  -9   4  14 5625.58 245.467  80
  -9   5  -8 1517.01 119.523  77
  -9   5  -8 1618.52 124.937  61
  -9   5  -7 6052.32 276.542  77
  -9   5  -7 5882.00 270.152  61
  -9   5  -7 5292.60 217.767  89
  -9   5  -6 5645.06 301.201  77
  -9   5  -6 5486.50 236.571  45
  -9   5  -6 5683.17 296.254  61
  -9   5  -6 5540.46 259.384  89
  -9   5  -5 15465.4 536.175  77
  -9   5  -5 14666.1 449.468  45
  -9   5  -5 15412.9 528.249  61
  -9   5  -5 14649.2 453.807  89
  -9   5  -4 20111.9 645.993  77
  -9   5  -4 19945.8 574.422  45
  -9   5  -4 20516.0 643.290  61
  -9   5  -4 19679.0 561.336  89
  -9   5  -4 18816.0 487.586  80
  -9   5  -3 6496.68 388.008  77
  -9   5  -3 5894.16 334.887  45
  -9   5  -3 6219.91 374.218  61
  -9   5  -3 6225.84 331.212  89
  -9   5  -3 5544.05 292.310  80
  -9   5  -2 11672.8 449.520  80
  -9   5  -2 12160.2 496.158  45
  -9   5  -2 13039.6 561.647  77
  -9   5  -2 12623.5 540.691  61
  -9   5  -2 12363.2 478.023  89
  -9   5  -1 2625.61 265.125  77
  -9   5  -1 2167.00 225.545  45
  -9   5  -1 1858.70 199.100  80
  -9   5  -1 2625.00 226.256  89
  -9   5   0 12820.2 575.420  77
  -9   5   0 12528.2 532.946  45
  -9   5   0 12060.4 487.710  80
  -9   5   0 12100.5 482.406  89
  -9   5   1 797.415 134.444  89
  -9   5   1 889.637 157.489  45
  -9   5   1 955.930 177.997  77
  -9   5   1 685.757 136.831  80
  -9   5   2 17511.5 678.283  77
  -9   5   2 17179.3 643.145  45
  -9   5   2 17422.2 604.225  80
  -9   5   2 16608.5 565.172  89
  -9   5   3 279.293 82.7342  89
  -9   5   3 125.460 70.3101  80
  -9   5   3 308.116 129.106  77
  -9   5   4 20684.6 671.396  80
  -9   5   4 20500.5 617.709  89
  -9   5   4 21361.4 744.683  77
  -9   5   5 110.885 65.9630  89
  -9   5   5 19.6514 70.8111  80
  -9   5   5 52.5668 95.3833  77
  -9   5   6 28729.5 784.778  80
  -9   5   6 29353.5 856.839  62
  -9   5   6 28955.9 713.030  89
  -9   5   6 29868.1 864.761  77
  -9   5   7 257.441 114.556  62
  -9   5   7 256.876 104.200  80
  -9   5   8 18072.3 655.136  62
  -9   5   8 17859.2 604.902  80
  -9   5   9 21.1240 79.3715  62
  -9   5   9 71.5823 74.1176  80
  -9   5  10 11602.0 490.539  62
  -9   5  10 10783.1 439.334  80
  -9   5  10 11157.0 476.733  76
  -9   5  11 2873.64 236.167  62
  -9   5  11 2769.73 234.865  76
  -9   5  11 2472.77 201.753  80
  -9   5  12 2552.24 204.575  76
  -9   5  12 2520.62 186.390  80
  -9   5  13 833.107 108.745  76
  -9   5  13 789.900 96.6405  80
  -9   5  14 2234.18 118.559  80
  -9   6  -6 2186.73 118.407  89
  -9   6  -6 2310.17 146.783  77
  -9   6  -5 7769.47 274.988  89
  -9   6  -5 8505.48 321.778  77
  -9   6  -4 1591.66 143.774  89
  -9   6  -4 1629.51 164.972  77
  -9   6  -3 5278.47 304.894  77
  -9   6  -3 5213.99 270.834  89
  -9   6  -3 5038.59 231.525  45
  -9   6  -2 3444.94 263.580  77
  -9   6  -2 3020.86 219.864  89
  -9   6  -2 2835.39 199.923  45
  -9   6  -1 16414.7 585.261  77
  -9   6  -1 14964.8 497.019  89
  -9   6  -1 15130.0 487.396  45
  -9   6   0 5797.85 363.361  77
  -9   6   0 5734.54 317.022  89
  -9   6   0 5372.18 305.917  45
  -9   6   1 10603.2 431.176  89
  -9   6   1 10774.0 501.523  77
  -9   6   2 2965.48 237.877  89
  -9   6   2 2493.81 250.365  77
  -9   6   3 11623.7 423.390  80
  -9   6   3 12196.3 468.064  89
  -9   6   4 1634.09 165.344  80
  -9   6   4 1596.14 171.973  89
  -9   6   4 1955.00 222.342  77
  -9   6   5 15809.5 509.741  80
  -9   6   5 16610.8 534.027  89
  -9   6   5 17107.4 631.642  77
  -9   6   6 135.508 89.5277  62
  -9   6   6 88.6246 62.1541  89
  -9   6   6 131.087 95.7504  77
  -9   6   6-3.96931 68.3240  80
  -9   6   7 12238.2 518.688  62
  -9   6   7 10980.7 422.630  80
  -9   6   8 216.169 105.860  62
  -9   6   8 161.217 73.9170  80
  -9   6   9 12662.0 500.313  62
  -9   6   9 12049.0 414.016  80
  -9   6  10 41.2480 65.4874  62
  -9   6  10 53.9437 77.1787  76
  -9   6  10 35.6012 53.5382  80
  -9   6  11 12336.8 296.227  66
  -9   6  11 13715.1 457.919  62
  -9   6  11 12488.2 358.008  80
  -9   6  11 13105.3 449.848  76
  -9   6  12 871.763 86.4314  80
  -9   6  12 1118.49 128.020  76
  -9   6  13 5416.82 229.988  76
  -9   7  -4 3201.29 140.079  89
  -9   7  -4 3553.22 164.207  77
  -9   7  -3 5870.61 229.615  89
  -9   7  -3 5955.71 251.279  77
  -9   7  -2 7074.27 279.390  89
  -9   7  -2 7327.58 305.643  77
  -9   7  -1 3549.82 213.552  89
  -9   7  -1 3361.89 226.211  77
  -9   7   0 12483.6 412.681  89
  -9   7   0 13266.4 466.781  77
  -9   7   1 3576.78 230.307  89
  -9   7   1 3756.19 259.189  77
  -9   7   2 13508.7 447.932  89
  -9   7   2 14028.9 510.911  77
  -9   7   3 1811.72 168.958  89
  -9   7   3 2210.87 209.001  77
  -9   7   4 7855.74 343.115  89
  -9   7   4 8480.45 408.034  77
  -9   7   5 3572.67 267.246  77
  -9   7   5 3501.01 228.222  89
  -9   7   5 3577.42 269.426  62
  -9   7   6 9479.21 424.320  62
  -9   7   7 1724.53 183.897  62
  -9   7   8 11755.6 444.484  62
  -9   7   9 150.915 74.4517  76
  -9   7   9 104.240 72.4885  62
  -9   7  10 5744.48 284.106  76
  -9   7  10 5318.17 226.171  66
  -9   7  10 5722.48 278.307  62
  -9   7  11 20.5900 52.7279  76
  -9   7  11 46.8205 45.9544  62
  -9   7  11 17.8775 31.4974  66
  -9   7  12 3952.16 191.019  76
  -9   8  -1 4833.55 177.217  89
  -9   8  -1 5027.96 188.418  77
  -9   8   0 5873.34 222.090  89
  -9   8   0 6138.67 239.632  77
  -9   8   1 7904.97 276.358  89
  -9   8   1 8084.34 295.780  77
  -9   8   2 6328.83 259.199  89
  -9   8   2 6637.39 283.476  77
  -9   8   3 9499.95 321.784  89
  -9   8   3 10063.1 357.910  77
  -9   8   4 3976.96 233.236  77
  -9   8   4 3830.20 208.611  89
  -9   8   4 3695.17 230.501  62
  -9   8   5 17604.3 491.050  62
  -9   8   6 1336.24 142.681  62
  -9   8   7 10696.0 367.807  62
  -9   8   8 1862.43 152.734  62
  -9   8   8 1701.86 147.517  76
  -9   8   9 6899.36 247.300  66
  -9   8   9 7573.29 279.224  62
  -9   8   9 7332.20 277.655  76
  -9   8  10 286.706 61.9092  62
  -9   8  10 263.399 43.8632  66
  -9   8  10 320.838 68.1758  76
  -9   8  11 7832.14 225.096  76
  -9   9   3 5745.97 187.712  62
  -9   9   4 1926.44 118.133  62
  -9   9   5 1648.03 109.831  62
  -9   9   6 5554.77 190.473  62
  -9   9   6 5190.37 178.909  76
  -9   9   7 2156.35 121.575  66
  -8 -17  -6 24915.1 407.119  70
  -8 -17  -5 6254.77 224.174  70
  -8 -17  -4 16656.6 367.697  70
  -8 -17  -3 5383.62 202.119  70
  -8 -17  -2 15378.4 309.580  70
  -8 -16  -6 13806.1 439.921  40
  -8 -16  -2 4799.44 181.240  57
  -8 -16  -1 14434.3 302.327  57
  -8 -16   0 4319.13 205.270  70
  -8 -16   0 4095.28 149.534  57
  -8 -16   1 12335.2 285.977  70
  -8 -15  -7 19559.5 514.450  34
  -8 -15  -6 7588.50 344.389  34
  -8 -15  -5 22722.9 619.567  34
  -8 -15  -4 10792.9 364.748  57
  -8 -15  -4 10569.8 429.709  34
  -8 -15  -4 11108.2 384.308  46
  -8 -15  -3 31042.2 651.800  57
  -8 -15  -3 30656.8 730.130  34
  -8 -15  -3 31541.1 676.771  46
  -8 -15  -3 32096.0 762.692  40
  -8 -15  -2 18573.8 510.831  57
  -8 -15  -2 19142.7 535.977  46
  -8 -15  -2 19026.9 556.730  40
  -8 -15  -1 14960.5 453.514  57
  -8 -15  -1 14412.9 459.413  46
  -8 -15  -1 15048.3 447.259  40
  -8 -15   0 14200.6 426.518  57
  -8 -15   0 13527.2 429.691  46
  -8 -15   1 2331.97 170.575  57
  -8 -15   2 10748.2 323.866  57
  -8 -15   2 10888.8 328.024  70
  -8 -15   3 3506.23 161.373  57
  -8 -15   3 3424.65 142.135  70
  -8 -14  -9 736.775 229.733  24
  -8 -14  -8 60632.6 974.887  34
  -8 -14  -8 59731.3 1764.70  24
  -8 -14  -7 15012.4 531.623  34
  -8 -14  -7 14129.0 930.072  24
  -8 -14  -6 70653.1 1206.50  34
  -8 -14  -6 70246.9 2134.11  24
  -8 -14  -5 7164.00 352.037  46
  -8 -14  -5 7128.41 393.891  34
  -8 -14  -5 6906.72 679.979  24
  -8 -14  -4 43987.7 900.831  46
  -8 -14  -4 43442.3 973.512  34
  -8 -14  -4 44466.4 1713.00  24
  -8 -14  -3 23596.8 670.289  46
  -8 -14  -3 23371.7 719.830  34
  -8 -14  -3 23259.6 1223.55  24
  -8 -14  -2 26010.5 749.559  34
  -8 -14  -2 25933.7 710.831  46
  -8 -14  -2 25749.7 1227.54  24
  -8 -14  -1 13724.2 506.007  57
  -8 -14  -1 13067.6 510.979  46
  -8 -14  -1 13700.9 534.336  34
  -8 -14   0 16945.7 558.066  57
  -8 -14   0 17531.7 578.356  46
  -8 -14   0 17791.7 541.247  40
  -8 -14   1 11292.1 452.288  46
  -8 -14   1 11399.4 444.044  57
  -8 -14   1 10906.5 366.885  40
  -8 -14   2 13526.9 463.749  57
  -8 -14   2 13229.1 464.331  46
  -8 -14   3 17866.0 492.901  57
  -8 -14   4 8824.54 308.436  57
  -8 -14   4 8525.76 258.420  70
  -8 -14   5 10394.4 282.597  57
  -8 -13 -10 4338.77 443.748  24
  -8 -13  -9 30464.8 702.350  34
  -8 -13  -9 26408.3 1207.96  24
  -8 -13  -8 1319.85 166.485  34
  -8 -13  -8 1685.55 344.566  24
  -8 -13  -7 41360.5 934.374  34
  -8 -13  -7 38871.5 1647.99  24
  -8 -13  -6 418.782 121.833  34
  -8 -13  -6 405.545 172.764  28
  -8 -13  -6 49.0721 151.147  24
  -8 -13  -5 37656.8 940.976  34
  -8 -13  -5 36296.2 1460.77  28
  -8 -13  -5 38030.7 1654.46  24
  -8 -13  -4 8799.62 465.445  34
  -8 -13  -4 8835.52 803.662  24
  -8 -13  -3 64266.1 1251.58  34
  -8 -13  -3 63828.4 2146.10  24
  -8 -13  -2 1487.40 200.316  34
  -8 -13  -2 989.926 249.807  24
  -8 -13  -1 43614.8 1003.12  46
  -8 -13  -1 44458.9 1035.73  34
  -8 -13  -1 43478.9 1704.29  24
  -8 -13   0 16507.0 620.677  34
  -8 -13   0 15817.1 600.005  46
  -8 -13   0 14656.8 934.100  24
  -8 -13   1 33659.5 846.013  57
  -8 -13   1 33832.8 850.135  34
  -8 -13   1 33244.9 865.085  46
  -8 -13   2 13408.9 410.098  51
  -8 -13   2 13942.0 532.781  57
  -8 -13   2 13666.1 543.555  46
  -8 -13   2 12731.5 415.081  40
  -8 -13   3 17346.6 449.217  51
  -8 -13   3 17798.4 587.508  46
  -8 -13   3 17968.2 583.218  57
  -8 -13   4 22157.1 614.217  46
  -8 -13   4 23228.5 617.033  57
  -8 -13   5 5162.36 197.571  51
  -8 -13   5 5460.42 216.100  70
  -8 -13   6 8286.28 287.889  57
  -8 -12  -8 48876.0 1585.71  28
  -8 -12  -7 21380.9 1116.27  28
  -8 -12  -6 75615.6 2203.10  28
  -8 -12  -6 78868.5 2320.71  11
  -8 -12  -5 219.295 193.153  28
  -8 -12  -5-76.3207 97.0238  11
  -8 -12  -4 48378.3 1845.38  28
  -8 -12  -4 47399.8 1798.52  11
  -8 -12  -3 52.6797 139.012  28
  -8 -12  -3 373.449 216.524  24
  -8 -12  -3 371.814 124.775  34
  -8 -12  -2 37574.6 1668.55  24
  -8 -12  -2 36098.2 962.996  34
  -8 -12  -1 933.431 288.049  24
  -8 -12  -1 1203.45 189.036  34
  -8 -12   0 29665.7 1439.89  24
  -8 -12   0 31047.8 884.695  34
  -8 -12   0 29565.9 693.014  51
  -8 -12   1 7261.81 671.381  24
  -8 -12   1 7678.12 434.941  34
  -8 -12   1 6641.15 411.226  46
  -8 -12   1 7362.10 359.426  51
  -8 -12   2 33906.3 1295.72  24
  -8 -12   2 35522.3 933.446  46
  -8 -12   2 35474.4 889.024  34
  -8 -12   2 34101.2 784.914  51
  -8 -12   3 10575.5 466.024  34
  -8 -12   3 11211.4 511.679  46
  -8 -12   3 10003.2 422.411  51
  -8 -12   3 11703.4 511.826  57
  -8 -12   4 28885.3 775.346  57
  -8 -12   4 27509.3 768.423  46
  -8 -12   5 5397.65 285.394  51
  -8 -12   5 5795.74 332.467  57
  -8 -12   5 5675.09 331.974  46
  -8 -12   6 16611.6 457.639  51
  -8 -12   6 18095.6 521.394  57
  -8 -12   7 9485.52 302.201  51
  -8 -12   7 10366.8 338.484  57
  -8 -12   8 7067.99 209.255  57
  -8 -11  -9 31433.3 1358.96  11
  -8 -11  -8 4454.63 535.572  11
  -8 -11  -7 35128.0 1506.13  28
  -8 -11  -7 35780.2 1316.68  18
  -8 -11  -7 35510.3 1576.29  11
  -8 -11  -6 4903.67 508.727  18
  -8 -11  -6 4624.65 550.266  28
  -8 -11  -6 4656.33 278.069  37
  -8 -11  -6 4331.16 563.922  11
  -8 -11  -5 30742.3 1456.36  28
  -8 -11  -5 33276.6 752.997  37
  -8 -11  -5 30429.8 1471.75  11
  -8 -11  -4 1223.74 320.855  28
  -8 -11  -4 1193.54 153.968  37
  -8 -11  -4 1158.40 297.294  11
  -8 -11  -3 60982.0 2109.95  28
  -8 -11  -3 61710.5 1078.57  37
  -8 -11  -3 62072.0 2098.71  11
  -8 -11  -2 719.546 236.294  28
  -8 -11  -2 878.959 140.340  37
  -8 -11  -2 970.885 284.281  11
  -8 -11  -2 886.826 198.323   7
  -8 -11  -1 56825.3 2109.70  28
  -8 -11  -1 54414.7 1060.27  37
  -8 -11  -1 51702.2 1557.84   7
  -8 -11   0 2649.95 438.124  24
  -8 -11   0 2685.69 267.914  34
  -8 -11   0 2493.51 214.033  51
  -8 -11   1 34320.0 1522.88  24
  -8 -11   1 36880.3 959.554  34
  -8 -11   1 35305.5 829.506  51
  -8 -11   2 9291.34 748.098  24
  -8 -11   2 10226.8 497.049  34
  -8 -11   2 9262.87 433.059  51
  -8 -11   3 19804.4 972.713  24
  -8 -11   3 21991.6 700.455  34
  -8 -11   3 22205.2 751.791  46
  -8 -11   3 21706.7 673.361  51
  -8 -11   4 965.668 174.158  46
  -8 -11   4 1098.30 161.189  34
  -8 -11   4 635.473 107.903  92
  -8 -11   4 887.552 145.603  51
  -8 -11   5 14300.9 561.767  46
  -8 -11   5 14682.9 566.619  57
  -8 -11   5 14025.2 526.933  51
  -8 -11   6 5170.73 315.475  57
  -8 -11   6 5286.22 314.069  51
  -8 -11   6 5127.21 317.378  46
  -8 -11   7 6058.44 312.196  51
  -8 -11   7 6086.97 310.080  57
  -8 -11   8 5980.73 273.446  51
  -8 -11   8 6025.10 263.105  57
  -8 -11   9 7005.85 199.082  57
  -8 -11   9 7326.69 251.427  51
  -8 -10 -10 2288.07 351.031  18
  -8 -10  -9 50339.5 1638.23  18
  -8 -10  -8 12827.8 862.982  18
  -8 -10  -8 10998.6 815.111   2
  -8 -10  -7 33032.7 1394.16  18
  -8 -10  -7 32028.6 1267.39  31
  -8 -10  -7 30475.8 1452.87  11
  -8 -10  -7 33076.5 1450.51   2
  -8 -10  -6 55970.8 1690.65  31
  -8 -10  -6 55553.3 1831.26  18
  -8 -10  -6 56914.2 1931.53   2
  -8 -10  -6 56055.4 1960.80  11
  -8 -10  -5 12230.8 859.813  18
  -8 -10  -5 11950.1 792.348  31
  -8 -10  -5 11576.8 884.811  11
  -8 -10  -5 11641.0 890.604   2
  -8 -10  -4 57164.7 2005.01  28
  -8 -10  -4 52475.5 1796.81  18
  -8 -10  -4 56638.5 1025.31  37
  -8 -10  -4 55810.8 1751.77  31
  -8 -10  -4 54204.5 1913.99  11
  -8 -10  -4 56291.5 1948.94   2
  -8 -10  -3 5873.31 653.870  28
  -8 -10  -3 5276.13 549.468  31
  -8 -10  -3 5506.45 329.689  37
  -8 -10  -3 5519.72 610.457  11
  -8 -10  -3 5695.61 625.038   2
  -8 -10  -2 61998.2 2135.38  28
  -8 -10  -2 59833.4 1095.14  37
  -8 -10  -2 59836.7 1994.57  11
  -8 -10  -1 796.312 269.448  28
  -8 -10  -1 947.004 149.319  37
  -8 -10  -1 961.861 261.137  11
  -8 -10  -1 989.726 218.280   7
  -8 -10   0 34153.1 1638.27  28
  -8 -10   0 34284.9 874.718  37
  -8 -10   0 33313.4 1272.56   7
  -8 -10   0 34383.6 1452.97  11
  -8 -10   1 728.668 199.965   7
  -8 -10   1 852.894 156.506  34
  -8 -10   1 1200.30 136.947  92
  -8 -10   1 739.884 271.479  28
  -8 -10   1 716.659 125.879  51
  -8 -10   2 19074.4 676.376  34
  -8 -10   2 19177.4 582.385  92
  -8 -10   2 19338.2 1109.00  24
  -8 -10   2 18651.6 630.247  51
  -8 -10   3 190.498 99.3033  34
  -8 -10   3 309.528 90.3027  92
  -8 -10   3 132.062 90.1696  51
  -8 -10   4 56609.5 1190.60  46
  -8 -10   4 55555.8 1090.04  34
  -8 -10   4 55181.1 1065.74  92
  -8 -10   4 55053.5 1120.55  51
  -8 -10   5 811.345 154.767  46
  -8 -10   5 890.608 137.858  34
  -8 -10   5 873.396 151.078  92
  -8 -10   5 816.692 153.665  51
  -8 -10   6 17256.0 622.153  46
  -8 -10   6 16532.5 603.748  51
  -8 -10   6 17461.2 608.537  57
  -8 -10   6 16912.4 579.214  92
  -8 -10   7 1578.06 180.052  57
  -8 -10   7 1411.06 172.465  46
  -8 -10   7 1425.90 182.290  51
  -8 -10   8 8006.74 346.798  57
  -8 -10   8 8458.62 386.954  51
  -8 -10   9 1784.01 141.312  57
  -8 -10   9 1676.68 161.414  51
  -8 -10   9 1586.57 130.544  90
  -8 -10  10 2810.28 170.642  51
  -8 -10  10 2681.20 123.138  90
  -8  -9 -11 21290.9 1037.56  13
  -8  -9 -10 48121.2 1532.90  13
  -8  -9  -9 67115.9 1785.76  23
  -8  -9  -9 60791.4 1874.39   2
  -8  -9  -9 64139.2 1702.14  13
  -8  -9  -8 27625.3 1318.20   2
  -8  -9  -7 25217.6 1248.80  18
  -8  -9  -7 24789.0 1268.90   2
  -8  -9  -6 23957.9 1200.26  18
  -8  -9  -6 23209.3 1230.76   2
  -8  -9  -5 58440.3 1799.64  31
  -8  -9  -5 59747.3 1913.47  18
  -8  -9  -5 55739.4 1887.58   2
  -8  -9  -4 76052.3 2051.22  31
  -8  -9  -4 69448.1 2078.32  18
  -8  -9  -4 74699.9 2173.63   2
  -8  -9  -3 63658.5 1998.01  18
  -8  -9  -3 64042.8 1893.87  31
  -8  -9  -3 63786.6 2007.18   2
  -8  -9  -3 62785.6 1988.85  11
  -8  -9  -2 28383.1 1401.11  28
  -8  -9  -2 26973.4 1328.16  18
  -8  -9  -2 28192.9 1284.83  31
  -8  -9  -2 27611.0 741.604  37
  -8  -9  -2 26882.5 1300.26   2
  -8  -9  -2 28058.0 1316.02  11
  -8  -9  -2 27189.3 1009.24   7
  -8  -9  -1 68450.9 2058.10  31
  -8  -9  -1 66877.5 1173.40  37
  -8  -9  -1 67406.5 956.745  47
  -8  -9  -1 67590.1 2203.38  28
  -8  -9  -1 63417.8 1966.35  11
  -8  -9  -1 65732.3 1676.04   7
  -8  -9   0 39239.0 922.582  37
  -8  -9   0 39122.9 745.701  47
  -8  -9   0 40787.1 1739.66  28
  -8  -9   0 36039.8 1473.36  11
  -8  -9   0 40799.9 1389.04   7
  -8  -9   1 90961.3 2248.99  11
  -8  -9   1 90253.3 2165.45   7
  -8  -9   1 91474.5 1458.49  37
  -8  -9   1 89781.4 1223.89  92
  -8  -9   1 96983.7 2729.46  28
  -8  -9   1 92116.5 1192.88  47
  -8  -9   2 1398.98 276.121   7
  -8  -9   2 1949.27 197.000  92
  -8  -9   2 1878.25 404.129  28
  -8  -9   2 1924.21 191.006  47
  -8  -9   2 1898.07 223.889  37
  -8  -9   3 76923.5 1259.49  92
  -8  -9   3 77216.0 2084.97  24
  -8  -9   3 79305.5 1319.82  34
  -8  -9   3 78137.3 1314.24  51
  -8  -9   4 1637.54 191.451  34
  -8  -9   4 1447.88 197.601  51
  -8  -9   4 1722.15 202.881  92
  -8  -9   5 16841.8 637.479  46
  -8  -9   5 15955.2 555.675  34
  -8  -9   5 15498.4 614.678  51
  -8  -9   5 16765.8 613.672  92
  -8  -9   6 5002.10 345.546  46
  -8  -9   6 4963.71 340.679  92
  -8  -9   6 5253.89 359.478  51
  -8  -9   7 18576.2 622.585  46
  -8  -9   7 19069.9 653.211  92
  -8  -9   7 18144.7 529.603  85
  -8  -9   7 19523.7 628.368  57
  -8  -9   7 19300.4 670.768  51
  -8  -9   8 477.146 91.3045  85
  -8  -9   8 569.584 117.279  46
  -8  -9   8 527.866 133.352  51
  -8  -9   8 606.119 115.912  57
  -8  -9   9 16227.2 549.421  51
  -8  -9   9 14939.6 446.821  57
  -8  -9  10 1680.74 164.806  51
  -8  -9  10 1414.34 108.873  57
  -8  -9  11 7660.14 278.601  51
  -8  -9  11 7202.48 241.393  90
  -8  -8 -14 8263.33 607.409  26
  -8  -8 -13 11986.0 755.163  26
  -8  -8 -12 3817.49 422.308  26
  -8  -8 -11 22387.0 1150.80  13
  -8  -8 -10 4481.40 533.782  13
  -8  -8  -9 13186.9 787.826  29
  -8  -8  -9 12382.2 837.589  13
  -8  -8  -8 15039.6 892.275  13
  -8  -8  -7 37636.7 1382.39  13
  -8  -8  -7 38673.1 1428.18  23
  -8  -8  -6 31325.2 1249.84  23
  -8  -8  -5 41195.8 1395.81  23
  -8  -8  -5 40222.6 1572.48  18
  -8  -8  -5 39229.6 1544.84   2
  -8  -8  -4 64923.3 2001.44  18
  -8  -8  -4 67031.2 1762.01  23
  -8  -8  -4 61107.2 1924.15   2
  -8  -8  -3 17511.9 1003.18  31
  -8  -8  -3 16639.1 1015.00  18
  -8  -8  -3 16852.4 999.493   2
  -8  -8  -2 51542.7 1806.04  18
  -8  -8  -2 49010.2 1694.00  31
  -8  -8  -2 53292.9 1761.56   2
  -8  -8  -1 20524.7 1173.57  28
  -8  -8  -1 20841.2 1165.45  18
  -8  -8  -1 22041.6 1157.89  31
  -8  -8  -1 22831.9 672.472  37
  -8  -8  -1 22065.7 1112.53  11
  -8  -8  -1 22406.5 914.512   7
  -8  -8  -1 21469.7 1113.17   2
  -8  -8   0 15306.0 991.880  31
  -8  -8   0 17215.7 596.134  37
  -8  -8   0 17141.6 511.047  47
  -8  -8   0 16849.6 1067.64  28
  -8  -8   0 15912.4 822.567   7
  -8  -8   0 16321.6 952.889  11
  -8  -8   0 15855.4 945.958   2
  -8  -8   1 4818.81 325.042  37
  -8  -8   1 4736.76 286.011  47
  -8  -8   1 5076.38 606.343  28
  -8  -8   1 5318.52 545.093  11
  -8  -8   1 4711.43 482.352   7
  -8  -8   2 44424.3 1462.10  11
  -8  -8   2 45393.1 919.563  92
  -8  -8   2 44945.0 1020.25  37
  -8  -8   2 44692.1 1806.25  28
  -8  -8   2 43734.5 891.510  47
  -8  -8   3 26.5892 165.577   9
  -8  -8   3 406.020 87.4254  85
  -8  -8   3 329.249 106.360  92
  -8  -8   3 331.989 123.410  37
  -8  -8   3 454.288 243.732  28
  -8  -8   3 100.491 66.6786  47
  -8  -8   4 42895.0 841.033  85
  -8  -8   4 43351.6 986.673  92
  -8  -8   4 43666.9 941.561  34
  -8  -8   4 43635.4 1446.20   9
  -8  -8   4 44310.7 999.782  51
  -8  -8   5 5031.21 310.272  34
  -8  -8   5 5250.29 357.510  92
  -8  -8   5 5150.43 311.293  85
  -8  -8   5 5112.67 353.425  51
  -8  -8   6 19351.4 658.924  46
  -8  -8   6 19416.2 691.422  92
  -8  -8   6 19008.4 614.187  85
  -8  -8   6 19954.5 697.963  51
  -8  -8   7 74.8970 74.8803  46
  -8  -8   7 40.8272 72.5916  92
  -8  -8   7 27.9115 99.8038  51
  -8  -8   7 160.810 81.6151  85
  -8  -8   8 20214.6 699.012  92
  -8  -8   8 21381.2 705.788  51
  -8  -8   8 19613.9 606.197  46
  -8  -8   8 20093.5 612.068  57
  -8  -8   8 20048.4 628.005  85
  -8  -8   9 774.955 153.723  92
  -8  -8   9 750.063 149.065  51
  -8  -8   9 902.912 131.133  57
  -8  -8   9 1032.60 145.034  85
  -8  -8  10 18143.3 577.189  51
  -8  -8  10 15974.8 483.908  85
  -8  -8  11 107.374 70.8259  51
  -8  -8  11 48.4416 45.3730  85
  -8  -8  12 9212.91 294.022  51
  -8  -8  12 9206.50 287.566  90
  -8  -7 -15 888.096 185.436  26
  -8  -7 -14 24971.5 1180.98  26
  -8  -7 -14 23371.3 1047.58  20
  -8  -7 -13 1001.80 220.026  20
  -8  -7 -13 344.773 156.451  26
  -8  -7 -12 97804.5 2222.24  20
  -8  -7 -12 100799. 2443.23  26
  -8  -7 -11 8495.19 707.124  26
  -8  -7 -11 7725.19 617.094  20
  -8  -7 -11 8030.69 727.184  13
  -8  -7 -10 91001.6 2025.31  20
  -8  -7 -10 96054.6 2246.10  26
  -8  -7 -10 91718.4 2449.26  13
  -8  -7  -9 3376.48 398.569  26
  -8  -7  -9 4547.50 542.121  13
  -8  -7  -8 82372.1 1820.96  26
  -8  -7  -8 79491.3 2165.75  13
  -8  -7  -7 35832.7 1314.96  29
  -8  -7  -7 33337.9 1366.24  13
  -8  -7  -6 83795.0 1915.59  29
  -8  -7  -6 79143.5 2015.74  13
  -8  -7  -6 83502.6 2099.38  23
  -8  -7  -5 24491.8 1109.40  23
  -8  -7  -5 25719.9 1007.66  29
  -8  -7  -5 27175.4 580.708  32
  -8  -7  -4 35382.8 1121.11  29
  -8  -7  -4 35429.2 1320.87  23
  -8  -7  -4 35756.8 629.252  32
  -8  -7  -3 18289.5 1047.78  18
  -8  -7  -3 19031.2 791.999  29
  -8  -7  -3 18902.4 953.890  23
  -8  -7  -3 19028.0 1024.66   2
  -8  -7  -2 26642.2 1266.35  18
  -8  -7  -2 25468.3 1198.85  31
  -8  -7  -2 25482.2 1168.79   2
  -8  -7  -1 63536.7 1990.02  18
  -8  -7  -1 62852.5 1825.86   2
  -8  -7  -1 64575.4 1925.67  31
  -8  -7   0 32597.0 1451.27  18
  -8  -7   0 30310.5 1264.14   2
  -8  -7   0 31660.9 615.767  44
  -8  -7   0 33728.0 1435.12  31
  -8  -7   0 33630.2 813.476  37
  -8  -7   1 60923.9 1016.45  47
  -8  -7   1 63152.6 2027.12  28
  -8  -7   1 60555.8 1725.44  11
  -8  -7   1 57401.8 1719.85   2
  -8  -7   1 61660.2 1134.49  37
  -8  -7   1 59269.8 863.119  44
  -8  -7   1 62050.0 2013.43  31
  -8  -7   2 21728.1 630.888  47
  -8  -7   2 21899.7 693.092  37
  -8  -7   2 20836.5 1172.41  28
  -8  -7   2 20831.6 980.600  11
  -8  -7   3 46383.9 846.517  85
  -8  -7   3 47423.5 970.014  47
  -8  -7   3 50867.7 1091.99  37
  -8  -7   3 50346.1 1866.20  28
  -8  -7   3 51808.3 1469.53   9
  -8  -7   4 8599.14 619.931   9
  -8  -7   4 9250.69 404.313  85
  -8  -7   4 9564.36 458.865  92
  -8  -7   4 8829.70 471.752  37
  -8  -7   4 8644.85 788.807  28
  -8  -7   4 8781.89 433.155  47
  -8  -7   5 29281.8 767.715  85
  -8  -7   5 29567.6 834.673  92
  -8  -7   5 28765.8 694.757  34
  -8  -7   5 29214.5 1172.94   9
  -8  -7   5 28965.1 810.409  51
  -8  -7   6 8442.98 462.292  92
  -8  -7   6 7616.97 405.955  85
  -8  -7   6 8726.89 457.600  51
  -8  -7   7 31037.7 795.126  46
  -8  -7   7 32594.9 921.837  92
  -8  -7   7 31620.7 850.379  85
  -8  -7   7 32650.3 898.267  51
  -8  -7   8 190.951 87.5597  46
  -8  -7   8 402.586 133.100  92
  -8  -7   8 270.563 86.7594  57
  -8  -7   8 357.620 133.037  51
  -8  -7   8 209.962 83.9881  85
  -8  -7   9 29201.0 865.399  92
  -8  -7   9 30844.0 847.712  51
  -8  -7   9 27622.9 646.298  57
  -8  -7   9 29069.3 794.731  85
  -8  -7  10 216.577 110.712  92
  -8  -7  10 139.066 99.9720  51
  -8  -7  10 64.7872 83.2999  85
  -8  -7  11 15396.4 512.954  51
  -8  -7  11 14416.3 484.002  85
  -8  -7  12-41.1004 62.4007  51
  -8  -7  12 4.09121 50.5710  85
  -8  -7  13 8147.40 246.522  51
  -8  -7  13 8162.00 266.264  90
  -8  -6 -15 23840.2 1104.78  26
  -8  -6 -14-491.204 186.206  20
  -8  -6 -14 65.5054 125.485  26
  -8  -6 -13 23198.1 1152.52  20
  -8  -6 -13 25339.8 1304.03  26
  -8  -6 -12 566.453 213.193  26
  -8  -6 -12 419.049 197.564  20
  -8  -6 -11 47412.2 1669.74  20
  -8  -6 -11 48501.3 1775.06  26
  -8  -6 -11 50921.8 1897.36  13
  -8  -6 -10 2382.80 377.232  20
  -8  -6 -10 2842.87 424.586  26
  -8  -6 -10 2874.72 468.408  13
  -8  -6  -9 35256.5 1329.27  20
  -8  -6  -9 34192.2 1379.92  26
  -8  -6  -9 34949.0 1522.09  13
  -8  -6  -8 2907.94 389.434  26
  -8  -6  -8 3515.77 398.448  20
  -8  -6  -8 3140.11 450.158  13
  -8  -6  -7 98546.1 1895.40  20
  -8  -6  -7 99852.2 2104.66  26
  -8  -6  -7 97062.9 2374.88  13
  -8  -6  -6 17782.6 930.084  29
  -8  -6  -6 16689.3 797.301  26
  -8  -6  -6 16992.8 971.290  13
  -8  -6  -5 123600. 2587.61  23
  -8  -6  -5 125681. 2387.16  29
  -8  -6  -5 123534. 1355.08  32
  -8  -6  -4 7345.96 628.007  23
  -8  -6  -4 7067.56 550.315  29
  -8  -6  -4 6896.94 306.983  32
  -8  -6  -3 117477. 2185.10  29
  -8  -6  -3 117629. 2432.03  23
  -8  -6  -3 116714. 1217.05  32
  -8  -6  -2 8761.09 712.683  18
  -8  -6  -2 9151.19 608.106  29
  -8  -6  -2 8850.26 674.887  23
  -8  -6  -2 8919.27 330.461  32
  -8  -6  -1 62522.9 1904.77  18
  -8  -6  -1 60050.6 1850.37  31
  -8  -6  -1 62538.0 1555.88  29
  -8  -6  -1 62279.1 1747.81   2
  -8  -6   0 102061. 2453.91  18
  -8  -6   0 101406. 2018.91  29
  -8  -6   0 102848. 2221.65   2
  -8  -6   0 98327.9 1122.66  44
  -8  -6   0 96918.8 2379.62  31
  -8  -6   1 6962.38 669.916  18
  -8  -6   1 6560.86 557.301   2
  -8  -6   1 7212.30 374.746  37
  -8  -6   1 7076.03 312.775  44
  -8  -6   1 6578.56 640.850  31
  -8  -6   2 19793.6 597.325  47
  -8  -6   2 18990.4 1070.81  28
  -8  -6   2 18855.7 902.743  11
  -8  -6   2 19587.6 929.122   2
  -8  -6   2 18435.6 524.570  44
  -8  -6   2 19927.8 1135.74  31
  -8  -6   2 19843.7 632.241  37
  -8  -6   3 35533.4 876.479  37
  -8  -6   3 36547.0 1509.48  28
  -8  -6   3 34425.6 821.200  47
  -8  -6   4 62753.8 1587.81   9
  -8  -6   4 57736.2 1023.58  85
  -8  -6   4 62113.0 1140.59  92
  -8  -6   4 60048.2 1180.02  37
  -8  -6   4 60635.5 1969.90  28
  -8  -6   4 60620.8 1126.65  47
  -8  -6   5 13015.5 517.336  85
  -8  -6   5 11792.9 712.413   9
  -8  -6   5 12009.8 519.778  47
  -8  -6   5 13241.5 553.020  92
  -8  -6   6 47559.9 1034.79  85
  -8  -6   6 46003.3 1053.98  92
  -8  -6   6 47622.0 1484.33   9
  -8  -6   6 47579.0 1038.32  51
  -8  -6   7 13289.0 486.210  46
  -8  -6   7 14457.3 612.807  92
  -8  -6   7 13833.1 577.246  51
  -8  -6   7 13884.6 571.676  85
  -8  -6   8 30425.0 901.440  92
  -8  -6   8 31966.8 879.609  51
  -8  -6   8 30239.4 861.475  85
  -8  -6   9 59.2614 104.872  92
  -8  -6   9 259.406 106.825  51
  -8  -6   9 215.671 116.848  85
  -8  -6  10 21121.4 729.751  92
  -8  -6  10 21106.5 685.616  51
  -8  -6  10 20527.6 695.000  85
  -8  -6  11 4136.86 286.323  51
  -8  -6  11 3915.52 289.317  85
  -8  -6  12 9115.82 368.839  51
  -8  -6  12 8659.40 381.674  85
  -8  -6  13 60.3234 64.7291  90
  -8  -6  13-42.7708 56.2184  51
  -8  -6  13-27.2666 49.9770  85
  -8  -6  14 5058.92 191.946  90
  -8  -5 -15 7790.08 638.937  26
  -8  -5 -14 16420.4 1048.22  26
  -8  -5 -13 2598.93 442.672  26
  -8  -5 -13 2515.12 398.512  20
  -8  -5 -12 32347.1 1483.80  20
  -8  -5 -12 35181.9 1571.92  26
  -8  -5 -11 115.047 131.836  20
  -8  -5 -11 446.040 187.318  26
  -8  -5 -11 40.9798 106.767  13
  -8  -5 -10 71836.0 2169.99  26
  -8  -5 -10 71080.9 2081.67  20
  -8  -5 -10 72797.9 2283.00  13
  -8  -5  -9 17522.4 1038.32  26
  -8  -5  -9 16835.8 982.902  20
  -8  -5  -9 17331.5 1088.16  13
  -8  -5  -8 79986.1 2121.93  26
  -8  -5  -8 81188.1 2047.18  20
  -8  -5  -8 80496.3 2288.54  13
  -8  -5  -7 218.782 83.2327  20
  -8  -5  -7 394.372 186.458  13
  -8  -5  -6 91959.1 2245.53  29
  -8  -5  -6 92544.9 2029.27  26
  -8  -5  -6 88035.3 2256.90  13
  -8  -5  -5 959.464 213.523  26
  -8  -5  -5 939.079 229.002  29
  -8  -5  -4 107063. 1982.19  26
  -8  -5  -4 107973. 2423.85  23
  -8  -5  -4 114441. 2326.09  29
  -8  -5  -4 113676. 1302.68  32
  -8  -5  -3 841.139 233.013  23
  -8  -5  -3 829.575 203.149  29
  -8  -5  -3 959.805 123.982  32
  -8  -5  -2 59501.9 1605.33  29
  -8  -5  -2 61641.3 923.175  32
  -8  -5  -1 7107.59 561.804  29
  -8  -5  -1 7203.82 639.761  18
  -8  -5  -1 7092.74 614.644  23
  -8  -5  -1 6770.78 307.152  32
  -8  -5   0 67864.5 1955.08  18
  -8  -5   0 65497.3 1702.39  29
  -8  -5   0 64879.9 1890.69  31
  -8  -5   0 64991.9 947.646  44
  -8  -5   1 14050.8 902.283  18
  -8  -5   1 13300.1 780.300  29
  -8  -5   1 12883.2 754.501   2
  -8  -5   1 13103.4 443.594  44
  -8  -5   1 14404.5 911.343  31
  -8  -5   2 148919. 2812.19  28
  -8  -5   2 148680. 2982.33  18
  -8  -5   2 144055. 2438.32   2
  -8  -5   2 144807. 1523.56  44
  -8  -5   2 146162. 1641.64  37
  -8  -5   2 150792. 3037.34  31
  -8  -5   3 17986.2 565.124  44
  -8  -5   3 19420.8 618.569  37
  -8  -5   3 19504.0 1130.54  31
  -8  -5   3 18839.1 1008.00  28
  -8  -5   3 18824.3 599.837  47
  -8  -5   4 31542.1 814.745  37
  -8  -5   4 31490.2 800.236  47
  -8  -5   4 29836.3 1300.85  28
  -8  -5   4 32990.8 763.010  85
  -8  -5   5 11577.0 491.474  85
  -8  -5   5 11257.5 500.237  92
  -8  -5   5 11268.6 510.892  37
  -8  -5   5 10905.4 801.535  28
  -8  -5   5 11821.1 513.618  47
  -8  -5   6 11990.5 534.757  92
  -8  -5   6 11528.1 529.592  47
  -8  -5   6 11620.9 515.297  85
  -8  -5   7 9141.72 476.996  92
  -8  -5   7 9449.35 465.284  51
  -8  -5   7 9103.12 469.004  85
  -8  -5   8 2854.13 281.188  92
  -8  -5   8 2591.13 251.703  51
  -8  -5   8 3091.25 289.383  85
  -8  -5   9 17267.3 682.682  92
  -8  -5   9 17202.3 629.409  51
  -8  -5   9 17122.1 670.035  85
  -8  -5  10 7565.07 451.754  92
  -8  -5  10 7480.26 409.776  51
  -8  -5  10 7137.68 432.155  85
  -8  -5  11 15168.9 612.127  92
  -8  -5  11 14900.5 543.236  51
  -8  -5  11 14594.1 592.107  85
  -8  -5  12 682.353 122.227  51
  -8  -5  12 645.371 132.441  85
  -8  -5  13 7614.07 301.584  51
  -8  -5  13 8346.47 368.727  85
  -8  -5  14 1518.27 131.139  90
  -8  -5  14 1475.23 134.883  85
  -8  -4 -15 28248.5 567.511  38
  -8  -4 -14 15034.8 981.476  26
  -8  -4 -14 14008.2 443.810  38
  -8  -4 -13 29147.4 1448.82  26
  -8  -4 -13 30385.8 1415.18  20
  -8  -4 -13 30868.7 706.914  38
  -8  -4 -12 3558.70 503.353  20
  -8  -4 -12 3820.26 547.109  26
  -8  -4 -12 3619.14 252.091  38
  -8  -4 -11 29512.9 1484.96  26
  -8  -4 -11 26879.9 1374.77  20
  -8  -4 -11 30693.5 1478.75  13
  -8  -4 -11 28910.4 695.366  38
  -8  -4 -10 6464.25 692.220  26
  -8  -4 -10 6016.61 643.912  20
  -8  -4 -10 5360.36 628.546  13
  -8  -4 -10 6019.92 307.860  38
  -8  -4  -9 84034.0 2284.97  20
  -8  -4  -9 86721.2 2443.72  26
  -8  -4  -9 84246.9 2421.93  13
  -8  -4  -8 650.723 210.812  26
  -8  -4  -8 969.375 257.215  20
  -8  -4  -8 925.312 268.114  13
  -8  -4  -7 34944.5 1408.46  26
  -8  -4  -7 35607.6 1358.07  20
  -8  -4  -7 35151.4 1491.52  13
  -8  -4  -6 8790.63 670.863  26
  -8  -4  -6 7605.71 686.471  13
  -8  -4  -6 8891.12 583.062   5
  -8  -4  -5 78226.0 1898.24  26
  -8  -4  -5 80444.1 2111.52  29
  -8  -4  -5 73573.6 870.236  43
  -8  -4  -4 764.812 227.267  29
  -8  -4  -4 365.134 173.296  23
  -8  -4  -4 571.244 169.607  26
  -8  -4  -4 335.421 90.3348  32
  -8  -4  -3 111851. 2476.35  23
  -8  -4  -3 110712. 2330.67  29
  -8  -4  -3 109333. 1310.19  32
  -8  -4  -2 6916.35 613.850  23
  -8  -4  -2 6704.18 574.119  29
  -8  -4  -2 6244.83 308.672  32
  -8  -4  -1 29076.8 1174.91  29
  -8  -4  -1 29468.4 1254.46  23
  -8  -4  -1 28496.3 651.370  32
  -8  -4   0 20689.3 1042.92  18
  -8  -4   0 20869.6 1002.02  29
  -8  -4   0 20865.5 1067.03  23
  -8  -4   1 56869.4 1738.39  18
  -8  -4   1 58374.5 1697.90  29
  -8  -4   1 55478.3 1746.04  31
  -8  -4   1 58328.3 951.891  44
  -8  -4   2 22784.3 1076.89  29
  -8  -4   2 23376.3 1138.10  18
  -8  -4   2 20727.0 876.475   2
  -8  -4   2 21909.9 1109.09  31
  -8  -4   2 22498.3 610.901  44
  -8  -4   2 22113.1 617.960  37
  -8  -4   3 37248.9 821.962  44
  -8  -4   3 38969.6 1524.90  31
  -8  -4   3 38429.4 836.573  37
  -8  -4   3 38670.8 1381.44  28
  -8  -4   4 22670.7 663.381  44
  -8  -4   4 22820.3 663.522  37
  -8  -4   4 21593.4 1050.30  28
  -8  -4   4 22764.5 672.364  47
  -8  -4   5 35137.1 857.261  37
  -8  -4   5 33770.9 1312.25  28
  -8  -4   5 36980.2 890.242  47
  -8  -4   5 36342.7 849.155  85
  -8  -4   6 12139.0 523.128  92
  -8  -4   6 11731.8 422.137  80
  -8  -4   6 12325.9 529.313  85
  -8  -4   7 5748.25 373.893  92
  -8  -4   7 5520.44 344.452  51
  -8  -4   7 5057.02 296.717  80
  -8  -4   7 5369.94 366.574  85
  -8  -4   8 8018.93 455.073  92
  -8  -4   8 8484.36 432.478  51
  -8  -4   8 7970.15 386.684  80
  -8  -4   8 8072.12 456.502  85
  -8  -4   9 21578.0 754.554  92
  -8  -4   9 21085.8 686.062  51
  -8  -4   9 22122.2 663.723  80
  -8  -4   9 22142.3 768.054  85
  -8  -4  10 9444.29 504.670  92
  -8  -4  10 10005.5 463.146  51
  -8  -4  10 10172.3 524.456  85
  -8  -4  10 9360.00 436.510  80
  -8  -4  11 8543.40 468.839  92
  -8  -4  11 8342.84 406.711  51
  -8  -4  11 8407.65 466.319  85
  -8  -4  11 8580.78 398.874  80
  -8  -4  12 4505.15 278.459  51
  -8  -4  12 4560.10 270.979  80
  -8  -4  12 4410.98 331.584  85
  -8  -4  13 731.441 107.594  51
  -8  -4  13 1005.60 154.217  85
  -8  -4  14 6079.41 272.492  90
  -8  -4  14 6082.58 296.787  85
  -8  -4  15 957.492 85.2694  90
  -8  -4  15 851.085 95.1879  85
  -8  -3 -16 4819.33 253.060  43
  -8  -3 -14 14972.8 951.705  26
  -8  -3 -14 14804.7 469.915  38
  -8  -3 -13 11479.1 910.600  26
  -8  -3 -13 11064.2 837.392  20
  -8  -3 -13 10722.3 438.410  38
  -8  -3 -12 13766.5 1007.23  20
  -8  -3 -12 13669.7 997.696  26
  -8  -3 -12 14360.6 520.927  38
  -8  -3 -11 21005.9 1281.48  26
  -8  -3 -11 20190.4 1217.60  20
  -8  -3 -11 22028.4 646.461  38
  -8  -3 -10 38215.6 1641.64  20
  -8  -3 -10 38440.0 1715.16  26
  -8  -3 -10 40566.6 1696.76  13
  -8  -3 -10 38152.0 832.886  38
  -8  -3  -9 7141.87 698.876  20
  -8  -3  -9 8462.54 781.784  26
  -8  -3  -9 7205.91 722.658  13
  -8  -3  -9 8340.12 375.188  38
  -8  -3  -8 40165.0 1599.97  20
  -8  -3  -8 41146.8 1674.89  26
  -8  -3  -8 43351.8 1710.05  13
  -8  -3  -8 40850.5 773.673  38
  -8  -3  -7 30593.8 1376.12  26
  -8  -3  -7 29234.4 1387.52  13
  -8  -3  -7 30615.2 1155.45   5
  -8  -3  -7 30555.5 620.698  38
  -8  -3  -6 73564.2 2057.30  26
  -8  -3  -6 74654.1 2142.50  13
  -8  -3  -6 73313.1 1823.33   5
  -8  -3  -5 1555.84 304.437  26
  -8  -3  -5 2162.77 378.860  29
  -8  -3  -5 1506.62 265.706   5
  -8  -3  -5 1690.16 147.621  43
  -8  -3  -4 64728.2 851.442  43
  -8  -3  -4 69007.7 1988.79  29
  -8  -3  -4 67504.1 1814.01  26
  -8  -3  -3 4241.05 209.551  43
  -8  -3  -3 4576.67 282.192  32
  -8  -3  -3 4579.97 499.840  29
  -8  -3  -3 4905.52 535.271  23
  -8  -3  -2 18196.4 549.779  32
  -8  -3  -2 17994.3 990.825  23
  -8  -3  -2 17620.3 962.737  29
  -8  -3  -1 1259.67 148.684  32
  -8  -3  -1 1145.11 255.061  23
  -8  -3  -1 688.192 194.433  29
  -8  -3   0 65192.6 1021.35  32
  -8  -3   0 68434.8 1941.47  23
  -8  -3   0 69337.9 1850.29  18
  -8  -3   0 66478.1 1849.55  29
  -8  -3   1 402.078 177.965  29
  -8  -3   1 508.748 187.161  18
  -8  -3   1 343.556 172.598  31
  -8  -3   2 74174.1 1989.67  31
  -8  -3   2 75406.4 1132.80  44
  -8  -3   2 72015.5 1917.37  18
  -8  -3   2 74531.0 2015.06  29
  -8  -3   3 5532.53 304.813  37
  -8  -3   3 5157.20 546.847  31
  -8  -3   3 5523.24 319.909  44
  -8  -3   3 5688.87 547.364  18
  -8  -3   4 86188.4 2261.37  31
  -8  -3   4 86374.5 1234.51  37
  -8  -3   4 86796.8 1295.71  44
  -8  -3   4 87815.7 1912.35  28
  -8  -3   4 88331.6 1298.50  47
  -8  -3   5 1295.67 172.736  44
  -8  -3   5 1200.87 157.885  37
  -8  -3   5 1217.55 168.138  47
  -8  -3   5 1027.78 226.229  28
  -8  -3   5 1442.53 178.652  85
  -8  -3   6 37226.4 861.035  37
  -8  -3   6 38880.1 889.378  92
  -8  -3   6 37713.4 908.090  47
  -8  -3   6 38820.9 921.315  85
  -8  -3   6 36334.9 785.024  80
  -8  -3   7 14649.9 580.131  92
  -8  -3   7 15605.6 611.731  47
  -8  -3   7 14406.7 526.069  80
  -8  -3   7 15181.5 596.460  85
  -8  -3   8 29968.4 851.516  92
  -8  -3   8 29218.1 756.317  51
  -8  -3   8 31009.0 809.864  80
  -8  -3   8 30656.4 880.013  85
  -8  -3   9 33290.5 914.538  92
  -8  -3   9 33508.7 817.169  51
  -8  -3   9 34172.4 873.527  80
  -8  -3   9 33590.9 944.287  85
  -8  -3  10 11099.3 535.693  92
  -8  -3  10 10769.1 464.845  51
  -8  -3  10 11683.0 560.403  85
  -8  -3  10 11119.1 502.366  80
  -8  -3  11 7278.98 430.229  92
  -8  -3  11 7150.31 365.591  51
  -8  -3  11 6856.87 387.772  80
  -8  -3  11 7468.18 448.633  85
  -8  -3  12 9239.78 459.843  92
  -8  -3  12 8270.33 359.667  51
  -8  -3  12 9359.78 485.196  85
  -8  -3  12 8519.99 411.351  80
  -8  -3  13 5807.27 308.579  80
  -8  -3  13 6538.74 375.784  85
  -8  -3  14 2724.53 222.194  85
  -8  -3  15 3969.64 181.659  90
  -8  -3  15 4028.34 216.426  85
  -8  -2 -15 1868.62 178.485  43
  -8  -2 -14 14653.2 450.472  38
  -8  -2 -14 15314.4 421.460  91
  -8  -2 -13 3358.73 482.285  26
  -8  -2 -13 3349.93 250.826  38
  -8  -2 -13 3026.90 211.873  91
  -8  -2 -12 16609.5 1095.99  26
  -8  -2 -12 16244.1 562.153  38
  -8  -2 -12 16607.2 495.074  91
  -8  -2 -11 11823.9 951.516  26
  -8  -2 -11 12323.3 500.549  38
  -8  -2 -10 10553.1 910.782  26
  -8  -2 -10 10257.2 818.941  13
  -8  -2 -10 10051.0 452.581  38
  -8  -2  -9 16510.0 1127.25  26
  -8  -2  -9 17386.1 1096.57  13
  -8  -2  -9 16636.0 560.346  38
  -8  -2  -8 6511.49 701.793  26
  -8  -2  -8 5570.26 634.286  13
  -8  -2  -8 5703.89 527.551   5
  -8  -2  -8 6199.45 334.315  38
  -8  -2  -7 29820.4 1441.06  26
  -8  -2  -7 29385.6 1398.18  13
  -8  -2  -7 30947.4 1256.19   5
  -8  -2  -7 29986.7 688.593  38
  -8  -2  -6 3604.14 495.399  26
  -8  -2  -6 3036.67 454.946  29
  -8  -2  -6 2906.04 396.983   5
  -8  -2  -6 3624.32 259.373  43
  -8  -2  -5 55005.5 1890.97  29
  -8  -2  -5 53307.6 1786.96  26
  -8  -2  -5 52568.6 1645.65   5
  -8  -2  -5 54673.3 943.022  43
  -8  -2  -4 10098.7 388.961  43
  -8  -2  -4 9920.07 443.229  32
  -8  -2  -4 8951.71 747.946  29
  -8  -2  -4 8897.43 697.540  26
  -8  -2  -3 30469.0 624.039  43
  -8  -2  -3 32546.2 779.630  32
  -8  -2  -3 32042.6 1367.54  29
  -8  -2  -3 33642.3 1403.06  23
  -8  -2  -2 1381.75 171.863  32
  -8  -2  -2 1518.07 135.961  43
  -8  -2  -2 1519.64 304.545  23
  -8  -2  -2 1285.61 285.280  29
  -8  -2  -1 130891. 1517.52  32
  -8  -2  -1 134919. 2718.43  29
  -8  -2  -1 132403. 2707.17  23
  -8  -2   0 838.769 135.253  32
  -8  -2   0 426.644 182.926  29
  -8  -2   0 582.847 206.518  23
  -8  -2   1 110178. 2513.00  29
  -8  -2   1 107333. 2322.62  31
  -8  -2   1 111888. 2280.72  18
  -8  -2   2 85.7481 65.7124  44
  -8  -2   2-13.5552 148.890  31
  -8  -2   2 70.1354 111.488  29
  -8  -2   2 218.537 125.812  18
  -8  -2   3 26608.6 603.122  45
  -8  -2   3 26267.3 703.318  44
  -8  -2   3 25068.5 621.464  37
  -8  -2   3 24640.1 1134.51  31
  -8  -2   3 27136.5 1147.05  18
  -8  -2   3 26857.4 1273.11  29
  -8  -2   4 5566.93 322.156  47
  -8  -2   4 5691.67 336.315  44
  -8  -2   4 5567.01 303.362  37
  -8  -2   4 4913.53 529.275  31
  -8  -2   5 73409.7 1213.66  47
  -8  -2   5 76374.7 1260.93  44
  -8  -2   5 73530.4 1121.02  37
  -8  -2   6 605.924 125.580  85
  -8  -2   6 543.600 105.272  37
  -8  -2   6 482.043 100.288  80
  -8  -2   6 451.654 85.2630  92
  -8  -2   6 336.693 98.3993  47
  -8  -2   7 14921.3 553.313  92
  -8  -2   7 14114.6 458.257  62
  -8  -2   7 14971.8 582.481  47
  -8  -2   7 14670.2 559.244  80
  -8  -2   7 15233.6 597.746  85
  -8  -2   8 3452.39 283.935  92
  -8  -2   8 2938.44 224.246  62
  -8  -2   8 2693.07 260.483  80
  -8  -2   8 2863.64 270.552  85
  -8  -2   8 3088.83 224.707  51
  -8  -2   9 34928.9 951.322  85
  -8  -2   9 34914.7 906.489  80
  -8  -2   9 34848.6 756.320  51
  -8  -2   9 35274.8 916.954  92
  -8  -2  10 10546.7 507.943  80
  -8  -2  10 11424.8 555.068  85
  -8  -2  10 11252.9 429.492  51
  -8  -2  10 10933.0 516.106  92
  -8  -2  11 10426.4 498.816  92
  -8  -2  11 10352.3 525.914  85
  -8  -2  11 10151.2 495.388  80
  -8  -2  12 3082.85 265.766  92
  -8  -2  12 2816.51 257.747  80
  -8  -2  12 3410.85 299.001  85
  -8  -2  13 6140.32 348.857  80
  -8  -2  13 6485.05 384.314  85
  -8  -2  14 3896.23 270.085  85
  -8  -2  14 3883.45 247.231  80
  -8  -2  15 1508.02 116.016  90
  -8  -2  15 1530.28 148.047  85
  -8  -2  16 1945.45 118.827  85
  -8  -1 -16 396.401 68.1510  77
  -8  -1 -15 15352.7 362.057  61
  -8  -1 -15 16110.8 445.669  43
  -8  -1 -14 2058.82 153.586  91
  -8  -1 -14 2555.98 216.599  43
  -8  -1 -13 20849.4 541.387  91
  -8  -1 -13 22147.5 676.141  43
  -8  -1 -12 4199.50 552.650  29
  -8  -1 -12 4444.28 567.453  26
  -8  -1 -12 3592.62 242.268  91
  -8  -1 -12 4281.90 323.472  43
  -8  -1 -12 4112.92 288.008  38
  -8  -1 -11 13527.1 1001.33  26
  -8  -1 -11 12935.9 464.201  91
  -8  -1 -11 12693.6 510.962  38
  -8  -1 -10 3064.54 508.541  26
  -8  -1 -10 2399.45 199.286  91
  -8  -1 -10 2448.87 234.157  38
  -8  -1  -9 18809.3 1054.22  13
  -8  -1  -9 20137.7 1254.67  26
  -8  -1  -9 19068.4 632.241  38
  -8  -1  -8 6889.69 607.916   5
  -8  -1  -8 7815.89 776.987  26
  -8  -1  -8 8045.09 400.814  38
  -8  -1  -7 28825.6 1290.41   5
  -8  -1  -7 28532.7 1461.83  26
  -8  -1  -7 29797.1 1504.85  29
  -8  -1  -7 31145.6 830.635  43
  -8  -1  -6 76027.2 2121.23   5
  -8  -1  -6 77457.3 2323.49  26
  -8  -1  -6 76241.5 2367.49  29
  -8  -1  -6 77014.0 1248.71  43
  -8  -1  -5 25273.2 1200.04   5
  -8  -1  -5 25733.3 1329.49  29
  -8  -1  -5 25430.0 1293.63  26
  -8  -1  -5 25626.3 689.675  43
  -8  -1  -4 34965.6 1405.48   5
  -8  -1  -4 35133.0 779.617  43
  -8  -1  -4 36181.6 870.534  32
  -8  -1  -4 35441.2 1476.44  26
  -8  -1  -4 36363.8 1542.43  29
  -8  -1  -3 27513.1 666.602  43
  -8  -1  -3 29404.0 772.130  32
  -8  -1  -3 29842.9 1367.76  29
  -8  -1  -3 28799.0 1310.03  23
  -8  -1  -2 6172.48 345.624  32
  -8  -1  -2 5529.72 292.776  43
  -8  -1  -2 5042.87 557.100  29
  -8  -1  -2 6273.42 605.489  23
  -8  -1  -1 1309.43 145.166  43
  -8  -1  -1 1509.16 317.886  29
  -8  -1  -1 1557.61 311.105  23
  -8  -1   0 96303.2 1228.12  45
  -8  -1   0 95719.4 1345.62  32
  -8  -1   0 98322.2 2429.51  29
  -8  -1   0 94009.7 2289.92  23
  -8  -1   1 2256.56 191.648  45
  -8  -1   1 1978.08 305.917  18
  -8  -1   1 1659.95 319.259  29
  -8  -1   1 1487.63 311.210  23
  -8  -1   2 23899.7 613.916  45
  -8  -1   2 23972.6 666.059  44
  -8  -1   2 24510.8 1085.06  31
  -8  -1   2 24129.5 1214.46  29
  -8  -1   2 23710.3 1024.55  18
  -8  -1   3 9302.50 391.215  45
  -8  -1   3 9174.16 419.111  44
  -8  -1   3 9287.50 676.964  31
  -8  -1   3 8923.81 343.107  37
  -8  -1   3 8646.99 745.345  29
  -8  -1   3 8342.70 602.457  18
  -8  -1   4 55154.8 954.412  47
  -8  -1   4 54954.3 1047.74  44
  -8  -1   4 55269.8 862.086  37
  -8  -1   4 53761.8 1670.27  31
  -8  -1   5 221.841 81.8520  80
  -8  -1   5 172.913 64.9891  37
  -8  -1   5 123.110 56.6400  47
  -8  -1   6 23997.4 624.863  92
  -8  -1   6 25418.2 754.536  44
  -8  -1   6 23804.3 586.132  37
  -8  -1   6 24365.7 598.186  62
  -8  -1   6 24435.5 698.948  47
  -8  -1   6 25348.3 723.099  80
  -8  -1   6 25162.9 715.187  85
  -8  -1   7 3773.99 259.159  92
  -8  -1   7 3955.01 302.814  80
  -8  -1   7 4147.80 306.326  85
  -8  -1   7 4036.07 261.327  62
  -8  -1   7 4507.35 320.656  47
  -8  -1   8 5593.20 370.243  80
  -8  -1   8 6061.44 384.820  85
  -8  -1   8 5327.18 317.453  62
  -8  -1   8 5501.56 334.541  92
  -8  -1   8 5838.93 296.386  76
  -8  -1   9 1040.83 170.896  85
  -8  -1   9 820.529 143.635  92
  -8  -1   9 828.265 120.576  76
  -8  -1   9 708.995 147.643  80
  -8  -1  10 9589.57 498.055  80
  -8  -1  10 9718.41 504.087  85
  -8  -1  10 9758.55 469.359  92
  -8  -1  10 9996.83 411.751  76
  -8  -1  11 364.357 120.478  85
  -8  -1  11 152.492 66.4085  92
  -8  -1  11 220.637 82.6012  80
  -8  -1  12 14250.1 593.238  85
  -8  -1  12 13822.9 578.427  80
  -8  -1  12 12983.1 522.763  92
  -8  -1  13 1798.70 210.183  85
  -8  -1  13 1680.29 202.491  80
  -8  -1  14 7178.20 361.696  80
  -8  -1  14 6584.40 347.017  85
  -8  -1  15 2823.32 196.990  85
  -8  -1  15 2764.24 132.722  94
  -8  -1  15 2440.89 130.888  90
  -8  -1  16 1975.95 126.602  85
  -8   0 -15 526.768 59.0209  61
  -8   0 -15 715.554 93.5401  77
  -8   0 -14 11695.1 365.482  61
  -8   0 -14 11730.6 403.591  43
  -8   0 -13 1697.69 182.983  43
  -8   0 -13 1340.78 138.803  91
  -8   0 -12 22641.2 694.556  43
  -8   0 -12 20871.7 1064.34  26
  -8   0 -12 20308.0 564.310  91
  -8   0 -11 3299.01 292.020  43
  -8   0 -11 3205.58 473.677  29
  -8   0 -11 3130.78 465.903  26
  -8   0 -11 3252.41 242.188  91
  -8   0 -10 15227.1 636.091  43
  -8   0 -10 14280.5 1027.65  26
  -8   0 -10 15168.5 1052.88  29
  -8   0 -10 15317.5 526.005  91
  -8   0  -9 12118.2 565.941  43
  -8   0  -9 11911.0 961.488  26
  -8   0  -9 11909.4 953.927  29
  -8   0  -9 12295.1 464.815  91
  -8   0  -8 30520.9 885.127  43
  -8   0  -8 29808.8 680.008  91
  -8   0  -8 31002.7 1542.56  26
  -8   0  -8 30566.1 1532.64  29
  -8   0  -7 18330.4 674.467  43
  -8   0  -7 16207.2 483.178  91
  -8   0  -7 18625.2 1191.78  29
  -8   0  -7 18784.6 1201.93  26
  -8   0  -7 17145.1 1030.66   5
  -8   0  -6 13729.6 566.714  43
  -8   0  -6 13849.5 1021.02  26
  -8   0  -6 13226.6 996.234  29
  -8   0  -6 13197.9 929.726   5
  -8   0  -5 5593.01 367.194  32
  -8   0  -5 4841.36 325.641  43
  -8   0  -5 4806.40 608.534  26
  -8   0  -5 5310.35 640.427  29
  -8   0  -5 4023.62 518.967   5
  -8   0  -4 67784.4 1157.24  43
  -8   0  -4 68867.0 1243.08  32
  -8   0  -4 69814.0 2209.19  29
  -8   0  -4 66807.1 2057.53  23
  -8   0  -4 66041.8 990.464  61
  -8   0  -4 67508.4 2039.61   5
  -8   0  -3 65641.7 2005.00   5
  -8   0  -3 67253.9 2114.40  29
  -8   0  -3 63622.4 1973.57  23
  -8   0  -3 64717.5 1167.97  32
  -8   0  -3 63781.1 1093.28  43
  -8   0  -2 30061.2 1389.48  29
  -8   0  -2 30150.7 1329.17  23
  -8   0  -2 28834.1 723.107  43
  -8   0  -2 29595.4 785.084  32
  -8   0  -1 29554.0 1370.62  29
  -8   0  -1 29623.4 1305.00  23
  -8   0  -1 28491.0 696.953  43
  -8   0  -1 28985.6 765.892  32
  -8   0   0 22260.7 1126.28  23
  -8   0   0 23218.2 1207.46  29
  -8   0   0 23647.9 691.490  32
  -8   0   0 22707.8 647.615  45
  -8   0   1 30897.8 1101.18  18
  -8   0   1 30504.8 1391.71  29
  -8   0   1 30524.2 1314.64  23
  -8   0   1 31048.5 757.483  45
  -8   0   2 10008.9 611.435  18
  -8   0   2 10879.8 840.782  29
  -8   0   2 10070.2 671.784  31
  -8   0   2 10790.3 450.144  44
  -8   0   2 10247.5 441.613  45
  -8   0   3 40282.0 1644.05  29
  -8   0   3 38390.3 863.498  44
  -8   0   3 38685.4 860.786  45
  -8   0   3 38867.4 1305.21  31
  -8   0   4 8841.28 366.711  47
  -8   0   4 10007.9 448.970  44
  -8   0   4 9885.13 446.867  45
  -8   0   4 9798.23 663.387  31
  -8   0   5 17787.6 614.925  44
  -8   0   5 18432.2 614.436  80
  -8   0   5 18040.4 556.614  85
  -8   0   5 17987.9 549.566  47
  -8   0   6 568.186 110.932  85
  -8   0   6 169.481 76.7497  44
  -8   0   6 422.091 110.844  80
  -8   0   6 456.149 88.7237  77
  -8   0   6 411.235 92.8939  47
  -8   0   6 277.242 87.2392  62
  -8   0   7 31320.6 812.445  85
  -8   0   7 32357.4 875.383  80
  -8   0   7 30475.0 765.936  62
  -8   0   7 30523.8 775.067  47
  -8   0   8 106.035 87.4198  85
  -8   0   8 83.3314 72.5311  62
  -8   0   8 130.205 74.0031  92
  -8   0   8 24.8416 103.542  80
  -8   0   9 35872.2 951.932  80
  -8   0   9 34124.4 908.504  85
  -8   0   9 35099.3 877.730  62
  -8   0   9 33783.8 767.627  92
  -8   0   9 35263.2 822.423  76
  -8   0  10-4.87591 96.1977  85
  -8   0  10 91.0450 71.7833  62
  -8   0  10 88.5153 59.9548  92
  -8   0  10 51.8822 65.6937  76
  -8   0  10 103.007 94.8021  80
  -8   0  11 30875.2 863.032  85
  -8   0  11 30459.4 901.663  80
  -8   0  11 29320.2 740.390  92
  -8   0  11 31276.5 782.277  76
  -8   0  12 1668.07 223.942  80
  -8   0  12 2018.41 229.167  85
  -8   0  13 9351.11 443.001  85
  -8   0  13 9426.60 470.023  80
  -8   0  14 178.471 75.2458  85
  -8   0  14 277.203 105.082  80
  -8   0  15 4368.96 238.249  85
  -8   0  15 4630.14 263.375  80
  -8   0  16 585.375 69.0893  85
  -8   1 -14 144.910 46.9038  61
  -8   1 -14 165.032 55.4850  77
  -8   1 -13 12237.2 395.800  61
  -8   1 -13 11500.3 338.754  91
  -8   1 -13 12171.9 416.170  43
  -8   1 -12 73.9321 58.2570  91
  -8   1 -12 113.412 84.0149  43
  -8   1 -11 17004.1 531.404  91
  -8   1 -11 17461.8 522.600  32
  -8   1 -11 17819.8 624.346  43
  -8   1 -10 777.030 129.080  91
  -8   1 -10 892.954 277.417  29
  -8   1 -10 810.396 233.499  26
  -8   1 -10 1079.79 178.320  43
  -8   1 -10 1168.05 165.208  32
  -8   1  -9 31400.6 766.005  91
  -8   1  -9 31741.7 1477.76  29
  -8   1  -9 31925.5 1514.21  26
  -8   1  -9 33636.2 926.733  43
  -8   1  -9 33084.3 857.503  32
  -8   1  -8 10694.0 449.581  91
  -8   1  -8 11598.6 914.761  29
  -8   1  -8 11309.8 931.572  26
  -8   1  -8 11513.5 552.345  43
  -8   1  -8 11686.7 528.335  32
  -8   1  -7 48199.4 915.050  91
  -8   1  -7 48559.7 1938.41  26
  -8   1  -7 47202.5 1860.94  29
  -8   1  -7 49722.1 1143.94  43
  -8   1  -7 49335.6 1087.62  32
  -8   1  -6 11952.0 433.304  91
  -8   1  -6 13735.7 1035.41  26
  -8   1  -6 12424.7 970.194  29
  -8   1  -6 12999.1 933.777   5
  -8   1  -6 13545.4 586.149  43
  -8   1  -6 13055.6 567.420  32
  -8   1  -5 56802.7 1991.91   5
  -8   1  -5 54848.1 877.970  91
  -8   1  -5 56403.5 1078.92  61
  -8   1  -5 56394.1 2009.67  29
  -8   1  -5 55340.5 1879.25  23
  -8   1  -5 55474.8 1145.16  32
  -8   1  -5 54147.1 1139.46  43
  -8   1  -4 2567.27 446.514  29
  -8   1  -4 3155.99 451.456  23
  -8   1  -4 2370.67 242.834  43
  -8   1  -4 2704.04 259.813  32
  -8   1  -4 2429.48 223.320  61
  -8   1  -4 2447.52 417.920   5
  -8   1  -3 79153.2 2186.27  23
  -8   1  -3 74044.3 2255.97  29
  -8   1  -3 75239.4 1248.24  77
  -8   1  -3 75149.3 1276.62  43
  -8   1  -3 78084.5 1315.62  32
  -8   1  -3 73660.8 1143.07  61
  -8   1  -3 72155.9 2206.10   5
  -8   1  -2 10503.3 467.715  43
  -8   1  -2 11586.6 504.316  32
  -8   1  -2 10410.4 414.257  61
  -8   1  -2 10041.7 437.704  77
  -8   1  -2 10606.2 791.299  23
  -8   1  -2 10698.0 846.326  29
  -8   1  -1 46791.1 917.104  77
  -8   1  -1 48040.4 1008.95  45
  -8   1  -1 46410.8 997.300  32
  -8   1  -1 46727.2 956.731  43
  -8   1  -1 47173.4 1771.20  29
  -8   1  -1 45798.3 1621.39  23
  -8   1   0 21460.9 678.866  32
  -8   1   0 22385.7 678.872  45
  -8   1   0 21710.9 1202.39  29
  -8   1   0 21731.6 1102.48  23
  -8   1   1 48593.9 1002.23  45
  -8   1   1 48775.9 1804.83  29
  -8   1   2 56898.6 1090.53  45
  -8   1   2 56995.3 1028.38  44
  -8   1   2 58553.1 1991.26  29
  -8   1   3 44824.6 936.592  44
  -8   1   3 44341.8 969.772  45
  -8   1   3 47389.4 1799.84  29
  -8   1   3 48107.0 964.247  80
  -8   1   4 56801.4 1080.54  80
  -8   1   4 55842.9 1093.66  45
  -8   1   4 55479.6 1060.49  44
  -8   1   4 54697.2 960.165  77
  -8   1   5 14850.6 518.844  77
  -8   1   5 15964.7 582.876  44
  -8   1   5 15283.9 503.593  85
  -8   1   5 15803.9 592.504  80
  -8   1   5 14651.6 464.309  47
  -8   1   6 41858.1 860.256  85
  -8   1   6 42845.0 996.886  80
  -8   1   6 42966.9 974.007  44
  -8   1   6 42415.7 897.270  77
  -8   1   6 40509.9 799.451  47
  -8   1   6 43579.5 929.324  62
  -8   1   7 5555.71 333.766  85
  -8   1   7 5753.02 381.908  80
  -8   1   7 5006.39 294.034  47
  -8   1   7 5502.13 346.761  62
  -8   1   8 42756.9 979.333  62
  -8   1   8 43661.4 1048.55  80
  -8   1   8 42160.0 943.396  85
  -8   1   9 235.381 111.939  62
  -8   1   9 69.6245 81.7812  80
  -8   1   9 197.447 95.1344  76
  -8   1   9 393.880 133.167  85
  -8   1  10 38965.1 965.716  62
  -8   1  10 38606.9 918.852  76
  -8   1  10 38776.2 1021.59  80
  -8   1  10 37469.5 936.469  85
  -8   1  11 1098.96 192.513  80
  -8   1  11 1326.56 180.553  76
  -8   1  11 813.270 139.793  85
  -8   1  12 10505.8 462.787  76
  -8   1  12 10707.3 530.366  80
  -8   1  12 10566.2 482.883  85
  -8   1  13 2448.73 227.468  85
  -8   1  13 2452.53 248.258  80
  -8   1  14 13359.3 456.482  85
  -8   1  14 14304.8 539.071  80
  -8   1  15 83.0153 47.4955  85
  -8   1  15 80.8100 80.4828  80
  -8   1  16 5935.91 200.769  94
  -8   1  16 5524.71 171.045  56
  -8   2 -13 480.185 85.5130  77
  -8   2 -13 650.243 85.4146  61
  -8   2 -13 519.411 60.3235  91
  -8   2 -12 22661.6 590.557  77
  -8   2 -12 20638.9 472.843  91
  -8   2 -12 21643.1 544.669  61
  -8   2 -12 22104.2 549.574  43
  -8   2 -11 198.543 94.9527  77
  -8   2 -11 5.12974 65.9458  61
  -8   2 -11 76.6855 72.6697  43
  -8   2 -11 208.372 77.9477  91
  -8   2 -10 22571.4 685.074  61
  -8   2 -10 23686.3 700.437  43
  -8   2 -10 21554.9 605.625  91
  -8   2  -9 1226.45 186.810  43
  -8   2  -9 1325.41 158.117  32
  -8   2  -9 1229.36 261.694  29
  -8   2  -9 1027.64 147.280  91
  -8   2  -8 26872.1 732.733  32
  -8   2  -8 28883.4 862.106  43
  -8   2  -8 28544.7 743.024  91
  -8   2  -7 4775.10 326.753  32
  -8   2  -7 4506.27 348.187  43
  -8   2  -7 4653.81 273.661  36
  -8   2  -7 4466.69 333.230  61
  -8   2  -7 4689.36 572.013  29
  -8   2  -7 4427.58 296.958  91
  -8   2  -6 47548.6 1112.70  43
  -8   2  -6 45948.2 1021.24  32
  -8   2  -6 45312.6 837.231  36
  -8   2  -6 46204.8 940.530  91
  -8   2  -6 45861.6 1040.22  61
  -8   2  -6 45203.6 1770.35  29
  -8   2  -6 44221.9 1522.60  23
  -8   2  -5 23434.9 1289.05   5
  -8   2  -5 22408.4 717.339  32
  -8   2  -5 24110.0 786.585  43
  -8   2  -5 22248.7 629.980  91
  -8   2  -5 22273.8 756.521  77
  -8   2  -5 23104.9 730.697  61
  -8   2  -5 23151.2 1273.30  29
  -8   2  -5 23586.0 1130.61  23
  -8   2  -4 47836.1 1864.61   5
  -8   2  -4 49810.2 1064.17  32
  -8   2  -4 51189.6 1124.92  43
  -8   2  -4 49562.4 899.385  91
  -8   2  -4 52320.5 1128.49  77
  -8   2  -4 51738.6 1070.27  61
  -8   2  -4 49070.5 1642.75  23
  -8   2  -4 50132.1 1860.72  29
  -8   2  -3 19451.6 1184.73   5
  -8   2  -3 19694.4 685.998  43
  -8   2  -3 19256.6 659.093  32
  -8   2  -3 18614.7 524.207  91
  -8   2  -3 18831.6 669.084  77
  -8   2  -3 19133.2 644.438  61
  -8   2  -3 18266.6 1000.52  23
  -8   2  -3 20185.9 1183.61  29
  -8   2  -2 6962.42 707.241   5
  -8   2  -2 6666.07 399.190  43
  -8   2  -2 6564.83 385.957  32
  -8   2  -2 6544.85 303.576  91
  -8   2  -2 6720.73 398.311  77
  -8   2  -2 6826.64 379.986  61
  -8   2  -2 5939.24 641.357  29
  -8   2  -2 6405.86 599.935  23
  -8   2  -1 17234.9 1083.31  29
  -8   2  -1 17087.0 960.071  23
  -8   2  -1 17082.2 618.064  77
  -8   2  -1 17577.1 639.999  45
  -8   2  -1 17092.7 613.275  32
  -8   2  -1 17508.7 593.570  61
  -8   2  -1 18418.0 1126.72   5
  -8   2   0 43453.1 999.730  45
  -8   2   0 45050.8 931.214  61
  -8   2   0 43469.7 1727.18  29
  -8   2   0 44267.0 1526.34  23
  -8   2   0 46342.2 992.951  77
  -8   2   1 23648.0 727.939  45
  -8   2   1 23138.8 692.639  77
  -8   2   1 23359.5 667.277  61
  -8   2   1 21579.5 1211.75  29
  -8   2   2 22021.0 674.561  77
  -8   2   2 22011.9 705.553  45
  -8   2   2 21729.8 627.559  44
  -8   2   2 23020.8 687.628  80
  -8   2   3 49327.8 997.401  77
  -8   2   3 49572.7 959.129  44
  -8   2   3 51045.3 1076.26  45
  -8   2   3 50672.4 1036.76  80
  -8   2   3 50022.8 1884.47  29
  -8   2   4 12920.5 519.776  77
  -8   2   4 11622.1 478.764  44
  -8   2   4 12399.9 538.519  45
  -8   2   4 12796.1 538.630  80
  -8   2   5 22988.2 703.858  77
  -8   2   5 24349.4 703.640  44
  -8   2   5 24519.4 759.741  80
  -8   2   6 21964.0 730.174  80
  -8   2   6 20929.3 583.323  85
  -8   2   6 21104.8 685.929  77
  -8   2   7 29458.1 816.518  62
  -8   2   7 28529.4 843.882  80
  -8   2   7 26798.2 683.464  85
  -8   2   7 28264.9 804.921  77
  -8   2   8 7027.32 415.947  62
  -8   2   8 7548.27 446.131  80
  -8   2   8 7223.60 363.409  85
  -8   2   9 34305.9 909.610  62
  -8   2   9 34844.2 961.435  80
  -8   2   9 32952.8 796.422  85
  -8   2  10 1410.11 200.344  62
  -8   2  10 1545.71 216.125  80
  -8   2  10 1249.38 163.529  85
  -8   2  10 1589.52 211.142  76
  -8   2  11 28589.5 838.645  62
  -8   2  11 29558.4 887.524  80
  -8   2  11 27468.3 731.957  85
  -8   2  11 29057.1 816.307  76
  -8   2  12 5192.23 371.953  80
  -8   2  12 4711.13 297.145  85
  -8   2  12 4961.56 331.391  76
  -8   2  13 2571.71 262.842  80
  -8   2  13 2359.95 201.835  85
  -8   2  13 2407.98 224.380  76
  -8   2  14 228.478 67.0022  85
  -8   2  14 298.548 110.094  80
  -8   2  15 7756.51 346.736  80
  -8   2  16 68.3785 55.7703  80
  -8   2  16 79.3280 46.2456  94
  -8   3 -12 588.326 87.8186  77
  -8   3 -12 486.224 77.0755  61
  -8   3 -12 361.772 56.3923  91
  -8   3 -11 14738.1 458.989  77
  -8   3 -11 13329.0 381.014  91
  -8   3 -11 14752.6 448.025  61
  -8   3 -11 14094.2 418.071  43
  -8   3 -11 14012.5 395.713  45
  -8   3 -10 755.275 133.660  77
  -8   3 -10 804.096 119.992  91
  -8   3 -10 771.780 138.415  61
  -8   3 -10 666.894 119.696  43
  -8   3  -9 14802.1 575.973  77
  -8   3  -9 14088.4 484.729  91
  -8   3  -9 14830.3 553.667  61
  -8   3  -9 15148.2 547.621  43
  -8   3  -8 131.785 92.3428  77
  -8   3  -8 103.914 72.5048  91
  -8   3  -8 43.3401 75.4060  61
  -8   3  -8 44.0185 83.4019  43
  -8   3  -7 15611.9 641.545  77
  -8   3  -7 14527.5 536.401  91
  -8   3  -7 16676.5 633.521  61
  -8   3  -7 14808.9 461.845  36
  -8   3  -7 16342.8 639.281  43
  -8   3  -6 2816.23 282.305  43
  -8   3  -6 2484.26 203.915  36
  -8   3  -6 2389.77 211.881  32
  -8   3  -6 2812.28 247.304  91
  -8   3  -6 2826.54 283.830  77
  -8   3  -6 2663.57 261.862  61
  -8   3  -6 2703.00 395.669  29
  -8   3  -5 47989.9 875.590  36
  -8   3  -5 50536.2 1156.11  43
  -8   3  -5 47657.7 977.940  32
  -8   3  -5 48962.2 997.631  91
  -8   3  -5 51265.3 1166.73  77
  -8   3  -5 50449.4 1121.96  61
  -8   3  -5 46346.8 1664.94  29
  -8   3  -4 1833.73 231.789  43
  -8   3  -4 1625.56 171.906  36
  -8   3  -4 1534.93 190.928  32
  -8   3  -4 1925.39 204.102  91
  -8   3  -4 1894.11 234.624  77
  -8   3  -4 1788.32 219.801  61
  -8   3  -4 1928.33 368.565  29
  -8   3  -3 42180.3 1733.35   5
  -8   3  -3 42175.4 1042.09  45
  -8   3  -3 43780.6 1062.89  43
  -8   3  -3 41059.2 942.453  32
  -8   3  -3 41320.5 802.502  36
  -8   3  -3 40421.0 873.284  91
  -8   3  -3 41529.2 1036.29  77
  -8   3  -3 42423.6 1004.28  61
  -8   3  -3 41941.2 1660.51  29
  -8   3  -2 264.764 172.218   5
  -8   3  -2 152.046 86.0350  45
  -8   3  -2 132.905 84.1806  32
  -8   3  -2 220.942 69.9364  91
  -8   3  -2 476.989 131.933  77
  -8   3  -2 81.6247 69.8042  61
  -8   3  -2 72.8023 151.397  29
  -8   3  -1 33214.7 1487.11  29
  -8   3  -1 33283.6 901.325  77
  -8   3  -1 34966.0 930.178  45
  -8   3  -1 33919.2 875.696  61
  -8   3  -1 34812.8 1595.14   5
  -8   3   0 14723.6 1007.97  29
  -8   3   0 15010.9 605.858  45
  -8   3   0 14664.9 594.739  77
  -8   3   0 15434.2 588.164  61
  -8   3   0 16258.1 1087.01   5
  -8   3   1 25820.4 757.363  80
  -8   3   1 26276.2 634.195  89
  -8   3   1 26208.9 801.121  45
  -8   3   1 24687.4 641.389  44
  -8   3   1 27091.7 805.657  77
  -8   3   1 26347.2 765.819  61
  -8   3   1 25025.4 1302.75  29
  -8   3   2 14530.9 570.710  80
  -8   3   2 13710.3 478.438  44
  -8   3   2 14603.2 596.998  45
  -8   3   2 14629.8 588.194  77
  -8   3   2 13909.1 450.640  89
  -8   3   2 14212.1 987.097  29
  -8   3   3 20869.4 704.497  77
  -8   3   3 20305.9 586.310  44
  -8   3   3 20591.4 710.414  45
  -8   3   3 21352.1 694.420  80
  -8   3   3 20135.8 539.714  89
  -8   3   4 5971.21 380.281  77
  -8   3   4 6182.87 331.095  44
  -8   3   4 6187.19 397.370  45
  -8   3   4 5989.74 376.584  80
  -8   3   4 5606.26 285.894  89
  -8   3   5 17007.3 635.440  77
  -8   3   5 17150.1 566.840  44
  -8   3   5 16653.9 635.276  80
  -8   3   5 17038.7 500.146  89
  -8   3   6 30674.1 868.945  80
  -8   3   6 30619.7 679.818  89
  -8   3   6 31091.5 857.779  77
  -8   3   7 12280.6 544.209  77
  -8   3   7 12050.8 549.762  80
  -8   3   7 12521.9 551.679  62
  -8   3   8 4670.63 355.027  80
  -8   3   8 5002.27 356.818  62
  -8   3   9 6729.04 428.668  80
  -8   3   9 6773.47 416.888  62
  -8   3  10 10948.4 525.809  76
  -8   3  10 11493.5 555.737  80
  -8   3  10 11200.4 533.480  62
  -8   3  11 3821.58 308.279  76
  -8   3  11 4062.66 332.996  80
  -8   3  11 3568.66 306.063  62
  -8   3  12 14814.3 604.870  80
  -8   3  12 14862.5 574.052  76
  -8   3  13 3902.86 300.802  80
  -8   3  13 3710.78 279.497  76
  -8   3  14 15298.7 534.553  80
  -8   3  15 263.287 79.0065  80
  -8   3  16 6638.25 255.168  80
  -8   4 -11 1518.72 120.344  61
  -8   4 -11 1363.61 112.613  77
  -8   4 -10 8666.40 337.976  77
  -8   4 -10 8052.69 249.884  45
  -8   4 -10 8316.77 296.290  91
  -8   4  -9 1597.30 176.821  77
  -8   4  -9 1528.41 147.830  45
  -8   4  -9 1538.42 168.609  61
  -8   4  -9 1536.45 150.697  91
  -8   4  -8 23143.8 686.160  77
  -8   4  -8 21757.8 607.006  45
  -8   4  -8 21681.1 625.845  43
  -8   4  -8 23112.3 676.382  61
  -8   4  -8 21495.3 594.138  91
  -8   4  -7 1896.72 224.697  77
  -8   4  -7 2122.03 218.201  43
  -8   4  -7 1676.86 189.246  45
  -8   4  -7 1650.62 148.414  36
  -8   4  -7 1918.47 215.569  61
  -8   4  -7 1894.77 196.630  91
  -8   4  -6 43360.2 1043.31  77
  -8   4  -6 41669.6 957.707  45
  -8   4  -6 43711.3 1003.53  43
  -8   4  -6 40714.9 750.857  36
  -8   4  -6 43444.7 1018.58  61
  -8   4  -6 42556.6 915.865  91
  -8   4  -5 1681.22 221.009  77
  -8   4  -5 1887.73 222.006  45
  -8   4  -5 2132.67 186.633  36
  -8   4  -5 2075.53 243.122  43
  -8   4  -5 2041.64 235.547  61
  -8   4  -5 1820.77 194.955  91
  -8   4  -4 27287.7 856.742  77
  -8   4  -4 26410.0 807.566  45
  -8   4  -4 25895.9 649.280  36
  -8   4  -4 26787.6 820.281  61
  -8   4  -4 26785.3 746.693  91
  -8   4  -3 2995.44 294.007  77
  -8   4  -3 2610.61 266.571  45
  -8   4  -3 2360.59 200.430  36
  -8   4  -3 2805.82 274.759  61
  -8   4  -3 2409.99 229.653  91
  -8   4  -2 34533.4 932.422  45
  -8   4  -2 36208.8 769.975  36
  -8   4  -2 35700.5 950.049  61
  -8   4  -2 33123.6 1341.10  29
  -8   4  -2 38101.4 1004.38  77
  -8   4  -1 4349.83 339.154  45
  -8   4  -1 4438.66 269.559  36
  -8   4  -1 4445.80 352.490  77
  -8   4  -1 4545.47 342.397  61
  -8   4  -1 4722.55 535.801  29
  -8   4   0 37803.9 1523.53  29
  -8   4   0 40666.9 953.692  80
  -8   4   0 42343.9 917.952  89
  -8   4   0 40005.6 1002.14  45
  -8   4   0 41837.6 1034.28  77
  -8   4   0 41895.7 1007.29  61
  -8   4   0 39643.2 1628.21   5
  -8   4   1 1597.88 323.459   5
  -8   4   1 1522.38 175.966  89
  -8   4   1 1488.78 187.897  80
  -8   4   1 1883.93 226.171  45
  -8   4   1 1651.29 222.509  77
  -8   4   1 1811.27 210.226  61
  -8   4   1 2030.07 368.935  29
  -8   4   2 57199.4 1030.10  89
  -8   4   2 57996.5 1143.43  80
  -8   4   2 56998.6 1198.05  45
  -8   4   2 58107.4 1215.97  77
  -8   4   2 54373.8 1901.65   5
  -8   4   2 57446.2 1931.66  29
  -8   4   3 3360.82 302.280  77
  -8   4   3 3490.94 301.911  45
  -8   4   3 3348.30 283.570  80
  -8   4   3 3385.55 253.033  89
  -8   4   4 44942.8 1068.75  77
  -8   4   4 44127.3 1068.31  45
  -8   4   4 43210.7 1008.26  80
  -8   4   4 43663.7 889.914  89
  -8   4   5 3383.00 291.299  80
  -8   4   5 3148.15 245.881  89
  -8   4   5 3488.63 304.106  77
  -8   4   6 33213.7 899.590  80
  -8   4   6 32832.3 776.461  89
  -8   4   6 32557.6 915.016  77
  -8   4   7 20351.0 712.514  80
  -8   4   7 20681.3 734.525  62
  -8   4   7 21241.0 634.881  89
  -8   4   7 20982.1 734.185  77
  -8   4   8 12697.6 572.700  62
  -8   4   8 11824.3 548.880  80
  -8   4   9 14502.9 617.835  62
  -8   4   9 14737.6 614.520  80
  -8   4  10 5697.02 386.117  62
  -8   4  10 5687.07 379.358  80
  -8   4  10 5756.24 387.530  76
  -8   4  11 12113.6 548.184  62
  -8   4  11 12262.6 545.600  80
  -8   4  11 11887.9 534.269  76
  -8   4  12 4051.69 313.625  62
  -8   4  12 4303.62 314.777  80
  -8   4  12 4325.69 318.573  76
  -8   4  13 8523.66 409.891  80
  -8   4  13 8228.70 401.163  76
  -8   4  14 660.305 123.514  80
  -8   4  15 5601.22 263.200  80
  -8   4  16 22.5941 38.3046  94
  -8   5 -10 2938.39 147.973  61
  -8   5  -9 5039.41 240.690  61
  -8   5  -9 4797.17 228.913  77
  -8   5  -8 1649.60 164.129  61
  -8   5  -8 1312.19 107.639  45
  -8   5  -8 1669.14 163.634  77
  -8   5  -7 4428.62 237.136  45
  -8   5  -7 4958.29 305.767  61
  -8   5  -7 4812.49 274.944  91
  -8   5  -7 4983.02 302.714  77
  -8   5  -6 1244.30 148.579  45
  -8   5  -6 1139.68 165.675  61
  -8   5  -6 1156.36 151.314  91
  -8   5  -6 1183.41 167.982  77
  -8   5  -5 8397.58 329.444  36
  -8   5  -5 8460.21 404.042  45
  -8   5  -5 9962.07 476.910  61
  -8   5  -5 8783.07 410.661  91
  -8   5  -5 8894.65 455.261  77
  -8   5  -4 3093.82 288.306  77
  -8   5  -4 3025.35 210.828  36
  -8   5  -4 2805.79 248.681  45
  -8   5  -4 3150.78 281.918  61
  -8   5  -3 19497.7 712.750  77
  -8   5  -3 20277.3 712.353  61
  -8   5  -3 19013.5 647.478  45
  -8   5  -3 19156.9 537.398  36
  -8   5  -2 5312.78 380.957  77
  -8   5  -2 5486.31 363.650  45
  -8   5  -2 5296.53 293.303  36
  -8   5  -2 5295.06 367.212  61
  -8   5  -2 5281.40 321.612  80
  -8   5  -1 22589.2 780.077  77
  -8   5  -1 22762.8 735.366  45
  -8   5  -1 21886.4 596.534  36
  -8   5  -1 21804.3 749.750  61
  -8   5  -1 22887.7 702.051  89
  -8   5  -1 20930.2 654.187  80
  -8   5   0 509.211 104.486  80
  -8   5   0 712.556 149.838  77
  -8   5   0 842.136 123.857  36
  -8   5   0 640.390 146.354  45
  -8   5   0 671.419 159.437  61
  -8   5   0 620.300 130.147  89
  -8   5   1 22962.6 790.802  77
  -8   5   1 22687.7 745.473  45
  -8   5   1 23084.9 608.789  36
  -8   5   1 22673.4 693.582  80
  -8   5   1 23449.9 707.435  89
  -8   5   2 1107.28 164.413  89
  -8   5   2 1332.93 190.964  45
  -8   5   2 1195.29 147.329  36
  -8   5   2 1213.95 194.710  77
  -8   5   2 1259.80 171.654  80
  -8   5   3 32133.8 924.793  77
  -8   5   3 32147.7 902.527  45
  -8   5   3 31285.4 825.320  80
  -8   5   3 32016.3 815.236  89
  -8   5   4 5437.52 350.035  80
  -8   5   4 5065.33 326.080  89
  -8   5   4 5476.56 388.621  77
  -8   5   5 12894.4 542.329  80
  -8   5   5 12860.7 514.279  89
  -8   5   5 12388.2 576.286  77
  -8   5   6 2034.91 222.518  80
  -8   5   6 1899.46 205.152  89
  -8   5   6 1737.91 222.218  77
  -8   5   7 10739.6 504.988  80
  -8   5   7 11219.4 545.163  62
  -8   5   7 11071.5 471.182  89
  -8   5   7 10653.7 532.424  77
  -8   5   8 4019.04 309.961  80
  -8   5   8 4632.08 351.074  62
  -8   5   9 15067.8 590.586  80
  -8   5   9 15374.9 625.170  62
  -8   5  10 2606.16 247.927  80
  -8   5  10 3016.45 280.563  62
  -8   5  11 6363.22 385.681  76
  -8   5  11 6546.41 373.768  80
  -8   5  11 6119.22 288.480  66
  -8   5  11 6036.54 375.081  62
  -8   5  12 7745.60 405.057  76
  -8   5  12 7637.17 380.699  80
  -8   5  12 7823.20 409.511  62
  -8   5  13 924.614 142.835  76
  -8   5  13 809.841 126.284  80
  -8   5  14 2066.05 167.879  80
  -8   5  14 1644.73 110.616  72
  -8   5  15 1853.27 131.357  80
  -8   6  -8 10540.4 271.067  77
  -8   6  -8 10435.0 279.353  89
  -8   6  -7 9020.21 322.450  77
  -8   6  -7 9264.39 341.727  61
  -8   6  -6 15383.8 477.297  77
  -8   6  -6 15773.2 497.775  61
  -8   6  -5 5195.56 310.314  77
  -8   6  -5 5442.61 320.165  61
  -8   6  -4 18618.1 616.848  77
  -8   6  -4 17252.3 485.853  45
  -8   6  -4 19246.1 630.798  61
  -8   6  -3 759.647 147.147  77
  -8   6  -3 668.000 144.988  61
  -8   6  -3 690.974 117.243  45
  -8   6  -3 797.117 104.159  36
  -8   6  -2 19803.4 686.467  77
  -8   6  -2 19043.0 597.995  45
  -8   6  -2 19625.4 520.211  36
  -8   6  -2 20436.1 698.049  61
  -8   6  -2 20078.5 646.961  89
  -8   6  -1 1522.49 209.171  77
  -8   6  -1 1658.81 191.887  45
  -8   6  -1 1392.02 151.429  36
  -8   6  -1 1634.15 209.736  61
  -8   6  -1 1819.32 202.957  89
  -8   6   0 13164.5 583.268  77
  -8   6   0 13083.6 534.687  89
  -8   6   0 12958.0 438.477  36
  -8   6   0 13053.3 528.987  45
  -8   6   1 3729.22 318.117  77
  -8   6   1 3985.87 300.517  89
  -8   6   1 3501.86 233.012  36
  -8   6   1 3854.03 293.092  45
  -8   6   2 32016.7 916.792  77
  -8   6   2 30687.5 829.385  45
  -8   6   2 30148.6 807.799  89
  -8   6   3 2147.25 203.885  80
  -8   6   3 2132.31 218.335  89
  -8   6   3 2275.41 258.007  77
  -8   6   4 38223.7 847.349  80
  -8   6   4 39939.5 923.953  89
  -8   6   4 40651.7 1030.32  77
  -8   6   5 289.014 96.0738  89
  -8   6   5 241.983 117.772  77
  -8   6   5 120.032 88.6027  80
  -8   6   6 17321.3 585.312  80
  -8   6   6 18172.0 613.344  89
  -8   6   6 18779.1 703.243  77
  -8   6   7 1009.43 178.446  62
  -8   6   7 819.992 136.126  89
  -8   6   7 873.149 166.324  77
  -8   6   7 592.553 122.327  80
  -8   6   8 17957.8 672.648  62
  -8   6   8 16415.7 577.081  80
  -8   6   9 3795.40 310.881  62
  -8   6   9 3514.23 269.905  80
  -8   6  10 8872.28 455.377  62
  -8   6  10 8666.70 401.200  80
  -8   6  10 8846.00 451.766  76
  -8   6  11 956.688 157.687  62
  -8   6  11 696.109 107.192  66
  -8   6  11 656.587 118.624  80
  -8   6  11 746.045 139.399  76
  -8   6  12 9527.61 417.675  62
  -8   6  12 8754.53 283.653  66
  -8   6  12 9728.57 426.263  76
  -8   6  12 8895.48 356.782  80
  -8   6  13 2084.75 187.589  76
  -8   6  13 2139.82 163.642  80
  -8   6  14 4953.06 183.638  72
  -8   6  14 4846.59 191.627  80
  -8   6  15 2573.17 124.005  94
  -8   7  -6 1987.81 133.881  89
  -8   7  -6 1899.09 114.977  77
  -8   7  -5 5938.33 260.505  89
  -8   7  -5 5558.65 248.450  77
  -8   7  -4 9213.49 356.861  89
  -8   7  -4 9216.32 358.333  77
  -8   7  -3 13362.3 460.282  89
  -8   7  -3 13556.1 471.249  77
  -8   7  -2 4335.42 280.530  89
  -8   7  -2 3905.15 274.221  77
  -8   7  -1 20327.1 621.319  89
  -8   7  -1 19623.0 632.533  77
  -8   7   0 1263.00 179.269  77
  -8   7   0 1162.26 166.914  89
  -8   7   0 1074.60 117.659  36
  -8   7   1 26901.8 785.984  77
  -8   7   1 26557.4 732.151  89
  -8   7   2 30.1336 77.0121  77
  -8   7   2 148.821 72.2267  89
  -8   7   3 13520.4 571.507  77
  -8   7   3 13018.9 516.727  89
  -8   7   4 131.013 91.0476  77
  -8   7   4 28.2022 83.4560  89
  -8   7   5 16059.6 622.879  77
  -8   7   5 16090.6 571.410  89
  -8   7   6 253.034 102.708  62
  -8   7   6 397.619 126.229  77
  -8   7   6 311.906 102.016  89
  -8   7   7 15767.9 601.902  62
  -8   7   7 14982.4 535.997  89
  -8   7   8 115.133 97.5891  62
  -8   7   9 17836.4 612.916  62
  -8   7  10 1938.57 201.309  62
  -8   7  10 1833.08 204.532  76
  -8   7  11 13485.5 482.252  62
  -8   7  11 12735.3 394.778  66
  -8   7  11 13461.7 489.187  76
  -8   7  12 1022.24 98.6839  66
  -8   7  12 976.727 132.683  62
  -8   7  12 950.058 128.880  76
  -8   7  13 3420.88 209.663  76
  -8   8  -4 6897.11 237.094  89
  -8   8  -3 3037.47 181.217  89
  -8   8  -3 2990.12 164.135  77
  -8   8  -2 6113.93 279.152  89
  -8   8  -2 5877.48 260.910  77
  -8   8  -1 8270.40 343.133  89
  -8   8  -1 8213.29 335.158  77
  -8   8   0 12971.7 448.047  89
  -8   8   0 12977.6 448.139  77
  -8   8   1 6030.42 316.884  89
  -8   8   1 5979.67 321.669  77
  -8   8   2 14017.7 491.859  89
  -8   8   2 14273.4 508.737  77
  -8   8   3 3785.76 260.086  89
  -8   8   3 3944.54 278.169  77
  -8   8   4 18305.0 566.905  89
  -8   8   4 18461.2 593.610  77
  -8   8   5 1699.89 178.725  89
  -8   8   5 1543.63 185.958  77
  -8   8   6 20082.3 460.026  64
  -8   8   6 19942.7 622.146  62
  -8   8   6 20156.0 583.997  89
  -8   8   7 0.63347 83.6686  62
  -8   8   8 11164.0 444.664  62
  -8   8   9 439.035 96.1175  62
  -8   8   9 343.729 94.4191  76
  -8   8  10 6179.83 277.734  66
  -8   8  10 6552.82 313.464  62
  -8   8  10 6170.00 310.269  76
  -8   8  11 166.517 54.0578  66
  -8   8  11 207.762 70.6028  62
  -8   8  11 171.695 73.1614  76
  -8   8  12 11963.8 270.765  66
  -8   8  12 13642.7 385.912  76
  -8   8  13 143.700 49.3558  76
  -8   9  -2 7570.93 212.611  89
  -8   9  -1 4998.54 205.784  89
  -8   9   0 6806.93 260.872  89
  -8   9   0 6659.45 216.425  77
  -8   9   1 8324.18 305.062  89
  -8   9   1 7765.68 271.815  77
  -8   9   2 5171.77 253.305  89
  -8   9   2 4964.24 235.031  77
  -8   9   3 10952.7 374.020  89
  -8   9   3 11194.5 368.043  77
  -8   9   4 2888.19 200.641  62
  -8   9   4 2929.61 198.979  89
  -8   9   5 7155.59 248.775  64
  -8   9   5 7675.87 324.890  62
  -8   9   5 7758.21 318.576  89
  -8   9   6 197.539 75.3822  62
  -8   9   6 167.048 47.6713  64
  -8   9   7 13060.6 409.183  62
  -8   9   8 1731.94 148.302  62
  -8   9   8 1800.54 154.651  76
  -8   9   9 11972.8 355.530  66
  -8   9   9 12239.7 362.731  62
  -8   9   9 12401.8 369.875  76
  -8   9  10 21.2854 42.1089  62
  -8   9  10 88.2884 49.3827  66
  -8   9  10 66.5786 47.2524  76
  -8   9  11 6348.81 195.537  66
  -8   9  11 6563.13 225.031  76
  -8  10   3 8486.32 237.447  89
  -8  10   5 7349.72 204.683  62
  -8  10   7 3311.80 159.635  66
  -8  10   8 5529.76 194.294  66
  -7 -17  -6 1985.72 115.557  70
  -7 -17  -5 22809.7 417.401  70
  -7 -17  -4 1860.99 128.638  70
  -7 -17  -3 23137.3 421.926  70
  -7 -17  -2 2855.86 137.496  70
  -7 -17  -2 2935.94 145.683  50
  -7 -16  -7 9813.01 368.527  40
  -7 -16  -6 27231.2 632.603  40
  -7 -16  -5 7054.77 325.935  40
  -7 -16  -1 1796.87 156.123  70
  -7 -16  -1 1376.86 92.1292  57
  -7 -16   0 19718.3 440.760  70
  -7 -16   1 169.048 48.6058  70
  -7 -16   1 189.656 45.5517  50
  -7 -15  -9 13954.8 448.428  40
  -7 -15  -8 12959.3 474.241  40
  -7 -15  -7 16580.4 465.176  34
  -7 -15  -7 18244.6 591.552  40
  -7 -15  -6 13394.9 445.702  34
  -7 -15  -6 15197.2 548.479  40
  -7 -15  -5 22616.7 612.587  34
  -7 -15  -5 23339.0 686.948  40
  -7 -15  -4 17290.1 580.453  40
  -7 -15  -3 38940.6 716.874  46
  -7 -15  -3 38071.7 681.920  57
  -7 -15  -3 39185.9 860.912  40
  -7 -15  -2 6180.20 287.420  57
  -7 -15  -2 6436.49 302.888  46
  -7 -15  -2 6647.30 341.670  40
  -7 -15  -1 22707.8 549.460  57
  -7 -15  -1 21747.5 558.749  46
  -7 -15  -1 23351.5 584.836  40
  -7 -15   0 3763.39 225.293  57
  -7 -15   1 7340.16 294.421  57
  -7 -15   2 2312.92 157.194  57
  -7 -15   2 2849.96 179.587  70
  -7 -15   3 15232.6 338.027  57
  -7 -15   3 15597.1 330.120  70
  -7 -14  -9 41953.3 1385.45  24
  -7 -14  -8 15957.2 478.906  34
  -7 -14  -8 15195.8 897.550  24
  -7 -14  -7 49287.8 931.858  34
  -7 -14  -7 48964.5 1732.75  24
  -7 -14  -6 14024.2 531.372  34
  -7 -14  -6 13939.3 962.566  24
  -7 -14  -5 54824.9 904.269  46
  -7 -14  -5 55811.5 1083.50  34
  -7 -14  -5 55583.3 1951.97  24
  -7 -14  -4 12908.6 446.100  57
  -7 -14  -4 12445.0 525.651  34
  -7 -14  -4 12984.4 474.292  46
  -7 -14  -4 13534.2 976.856  24
  -7 -14  -3 20155.2 589.548  57
  -7 -14  -3 20127.0 615.121  46
  -7 -14  -3 19508.2 659.258  34
  -7 -14  -3 20570.8 1180.86  24
  -7 -14  -2 37479.5 821.404  57
  -7 -14  -2 39270.4 926.093  34
  -7 -14  -2 39056.5 861.426  46
  -7 -14  -2 40685.5 1618.22  24
  -7 -14  -1 11907.9 468.900  57
  -7 -14  -1 12132.8 487.389  46
  -7 -14  -1 11956.6 510.663  34
  -7 -14  -1 11889.0 490.382  40
  -7 -14   0 20892.0 617.616  57
  -7 -14   0 20224.5 620.061  46
  -7 -14   0 20594.6 608.144  40
  -7 -14   1 11780.3 465.964  46
  -7 -14   1 11938.3 460.261  57
  -7 -14   1 11795.3 403.381  40
  -7 -14   2 45174.2 850.631  57
  -7 -14   2 43792.1 854.832  46
  -7 -14   3 4073.80 249.137  57
  -7 -14   4 23061.5 514.034  57
  -7 -14   4 22507.1 459.198  70
  -7 -14   5 2583.70 151.770  57
  -7 -13  -9 163.123 126.705  24
  -7 -13  -8 47953.7 922.285  34
  -7 -13  -8 46208.6 1719.98  24
  -7 -13  -7 14762.5 553.327  34
  -7 -13  -7 14254.6 988.253  24
  -7 -13  -6 45195.4 988.723  34
  -7 -13  -6 44515.8 1785.05  24
  -7 -13  -5 28098.9 802.516  34
  -7 -13  -5 27442.1 1420.92  24
  -7 -13  -4 58169.0 1182.38  34
  -7 -13  -4 53093.9 1996.09  24
  -7 -13  -3 14488.8 598.575  34
  -7 -13  -3 14282.4 1044.84  24
  -7 -13  -2 42949.6 964.774  46
  -7 -13  -2 43291.7 1041.39  34
  -7 -13  -2 45562.9 1826.10  24
  -7 -13  -1 17467.3 630.153  46
  -7 -13  -1 17603.9 657.204  34
  -7 -13  -1 17398.0 1110.18  24
  -7 -13   0 30530.0 807.796  57
  -7 -13   0 30699.3 836.830  46
  -7 -13   0 31268.9 864.525  34
  -7 -13   1 37133.3 893.733  57
  -7 -13   1 36414.5 908.113  46
  -7 -13   1 36995.2 913.025  34
  -7 -13   1 38141.3 858.486  40
  -7 -13   1 36182.9 1391.32  24
  -7 -13   2 8049.06 416.744  57
  -7 -13   2 8179.15 428.884  46
  -7 -13   2 7749.57 346.626  40
  -7 -13   3 34042.7 816.564  57
  -7 -13   3 32895.3 811.789  46
  -7 -13   4 1017.23 151.091  57
  -7 -13   5 16077.5 479.391  57
  -7 -13   5 15722.7 404.750  70
  -7 -13   6 3068.15 189.011  57
  -7 -13   7 18917.0 364.081  57
  -7 -12 -10-77.9476 104.437  24
  -7 -12  -9 27492.0 1279.39  24
  -7 -12  -8 290.205 150.504  14
  -7 -12  -8 502.551 204.504  11
  -7 -12  -7 61235.5 2031.43  14
  -7 -12  -7 62271.6 1746.26  28
  -7 -12  -7 63414.5 2035.05  11
  -7 -12  -6 4594.10 558.916  14
  -7 -12  -6 4150.00 483.887  28
  -7 -12  -6 4471.22 564.720  11
  -7 -12  -5 39600.7 1557.06  28
  -7 -12  -5 39823.2 1645.40  14
  -7 -12  -5 36500.6 1646.07  24
  -7 -12  -5 37874.6 1636.75  11
  -7 -12  -4 11138.3 926.529  24
  -7 -12  -4 9666.66 794.905  28
  -7 -12  -4 9850.49 811.889  14
  -7 -12  -4 10377.6 506.722  34
  -7 -12  -4 9619.52 667.414   7
  -7 -12  -3 35035.9 1475.72  14
  -7 -12  -3 35011.5 1623.35  24
  -7 -12  -3 34017.6 919.346  34
  -7 -12  -3 32761.3 1256.81   7
  -7 -12  -2 18979.8 698.352  34
  -7 -12  -2 18072.0 1005.44  14
  -7 -12  -2 18836.9 1194.36  24
  -7 -12  -1 33103.4 926.193  34
  -7 -12  -1 32714.1 1563.91  24
  -7 -12   0 11861.7 552.799  34
  -7 -12   0 11362.0 523.322  46
  -7 -12   0 10934.9 878.015  24
  -7 -12   1 18898.1 695.417  34
  -7 -12   1 18307.8 674.313  46
  -7 -12   1 17459.2 1076.13  24
  -7 -12   2 21048.2 587.110  51
  -7 -12   2 20410.4 689.834  57
  -7 -12   2 20863.6 707.857  34
  -7 -12   2 20911.9 722.295  46
  -7 -12   2 20619.5 1090.54  24
  -7 -12   3 18216.8 556.513  51
  -7 -12   3 18901.5 654.323  57
  -7 -12   3 17793.2 515.125  40
  -7 -12   3 18098.9 664.738  46
  -7 -12   4 9274.32 450.352  57
  -7 -12   4 8632.44 377.597  51
  -7 -12   4 9217.34 459.348  46
  -7 -12   5 15995.8 557.390  57
  -7 -12   5 15085.7 475.155  51
  -7 -12   5 14933.3 551.364  46
  -7 -12   6 15911.4 515.535  57
  -7 -12   6 14950.0 440.892  51
  -7 -12   6 14996.7 388.232  70
  -7 -12   7 4173.69 205.135  51
  -7 -12   7 4836.60 250.031  57
  -7 -12   8 6453.32 234.610  57
  -7 -12   8 5644.53 180.608  51
  -7 -11 -10 78793.3 1995.61  14
  -7 -11 -10 78170.9 2005.77  11
  -7 -11  -9 3281.63 452.630  11
  -7 -11  -8 26444.4 1164.64  28
  -7 -11  -8 24606.7 1264.41  11
  -7 -11  -8 23907.2 1140.53   2
  -7 -11  -7 6935.43 636.155  28
  -7 -11  -7 6772.94 635.157   2
  -7 -11  -7 6125.44 643.145  11
  -7 -11  -6 55041.9 1800.74  28
  -7 -11  -6 54903.0 1930.90  11
  -7 -11  -5 246.623 176.663  28
  -7 -11  -5 92.2100 98.7177  11
  -7 -11  -4 12154.2 877.634  28
  -7 -11  -4 13673.7 773.387   7
  -7 -11  -4 13153.3 955.244  11
  -7 -11  -3 2904.16 463.414  28
  -7 -11  -3 3195.78 222.331  37
  -7 -11  -3 3155.14 387.395   7
  -7 -11  -3 3199.67 471.330  11
  -7 -11  -2 76085.7 2336.37  28
  -7 -11  -2 76617.6 1139.02  37
  -7 -11  -2 78791.4 1992.00   7
  -7 -11  -2 72011.3 2237.51  11
  -7 -11  -1 3493.16 511.760  24
  -7 -11  -1 3471.21 301.000  34
  -7 -11   0 27175.1 831.976  34
  -7 -11   0 25959.1 628.052  51
  -7 -11   0 25858.5 1131.28  14
  -7 -11   0 26805.5 1384.31  24
  -7 -11   0 26527.8 1209.33   7
  -7 -11   1 9210.05 800.975  24
  -7 -11   1 9173.29 486.866  34
  -7 -11   1 8750.78 390.052  51
  -7 -11   2 22942.6 1219.20  24
  -7 -11   2 25110.9 790.614  34
  -7 -11   2 25369.2 802.426  46
  -7 -11   2 24284.3 680.607  51
  -7 -11   3 2890.52 407.190  24
  -7 -11   3 2215.75 248.001  46
  -7 -11   3 2645.44 259.015  34
  -7 -11   3 2911.29 246.690  51
  -7 -11   4 44239.9 1057.56  46
  -7 -11   4 42389.3 917.021  51
  -7 -11   4 43991.1 1023.11  57
  -7 -11   5 12491.5 545.272  46
  -7 -11   5 12777.0 502.192  51
  -7 -11   5 12857.8 538.921  57
  -7 -11   6 14137.0 508.856  51
  -7 -11   6 14303.9 552.014  46
  -7 -11   6 14718.9 549.038  57
  -7 -11   7 7993.10 373.471  57
  -7 -11   7 7569.44 353.726  51
  -7 -11   8 3978.92 234.154  57
  -7 -11   8 3734.26 225.227  51
  -7 -11   9 8915.08 292.633  51
  -7 -11   9 9118.41 280.328  57
  -7 -10 -11 20842.6 993.240  11
  -7 -10 -10 4393.31 446.688   2
  -7 -10 -10 4068.05 477.668  11
  -7 -10  -9 9790.88 719.041   2
  -7 -10  -9 9433.55 763.414  11
  -7 -10  -8 520.901 132.575  18
  -7 -10  -8 771.100 239.643  11
  -7 -10  -8 882.610 246.347   2
  -7 -10  -7 78292.5 1954.31  18
  -7 -10  -7 82350.1 2248.40   2
  -7 -10  -7 79680.8 2267.10  11
  -7 -10  -6 4360.98 476.655  18
  -7 -10  -6 4254.11 513.177   2
  -7 -10  -6 4480.81 544.116  11
  -7 -10  -5 90977.4 2333.86  28
  -7 -10  -5 91219.2 2182.42  18
  -7 -10  -5 92605.4 1170.25  37
  -7 -10  -5 89577.3 2407.46  11
  -7 -10  -5 90771.5 2415.24   2
  -7 -10  -4 727.550 166.701  31
  -7 -10  -4 650.587 221.446  18
  -7 -10  -4 217.625 164.445  28
  -7 -10  -4 367.148 84.2785  37
  -7 -10  -4 372.428 176.808  11
  -7 -10  -4 539.440 147.265   7
  -7 -10  -4 352.664 127.989   2
  -7 -10  -3 146009. 3100.25  28
  -7 -10  -3 152276. 1585.17  37
  -7 -10  -3 145149. 2572.58  31
  -7 -10  -3 144555. 3078.23  11
  -7 -10  -2 351.976 147.209  28
  -7 -10  -2 787.154 127.433  37
  -7 -10  -2 257.709 131.346   7
  -7 -10  -2 539.804 221.594  11
  -7 -10  -1 52408.7 1944.29  28
  -7 -10  -1 52957.6 987.209  37
  -7 -10  -1 54818.0 1710.27   7
  -7 -10  -1 54068.7 1857.98  11
  -7 -10   0 4563.89 582.359  28
  -7 -10   0 4083.24 288.116  37
  -7 -10   0 4429.88 506.685   7
  -7 -10   1 43803.1 1035.54  34
  -7 -10   1 41915.1 848.160  51
  -7 -10   1 42882.3 1686.25  24
  -7 -10   1 45140.2 1637.35   7
  -7 -10   2 1166.94 180.528  34
  -7 -10   2 1303.30 162.391  51
  -7 -10   2 1104.70 252.791  24
  -7 -10   3 17818.2 654.139  34
  -7 -10   3 18356.4 542.661  92
  -7 -10   3 18420.5 1051.81  24
  -7 -10   3 17313.1 599.886  51
  -7 -10   4 37641.7 928.256  34
  -7 -10   4 37352.9 974.664  46
  -7 -10   4 36395.5 803.933  92
  -7 -10   4 36502.2 890.602  51
  -7 -10   5 25410.2 797.298  46
  -7 -10   5 23989.0 733.341  51
  -7 -10   5 26219.8 788.424  57
  -7 -10   5 25604.8 697.123  92
  -7 -10   6 4862.86 338.606  57
  -7 -10   6 4798.74 329.703  51
  -7 -10   6 4470.68 327.540  46
  -7 -10   6 4224.19 290.627  92
  -7 -10   7 9142.91 441.436  46
  -7 -10   7 9614.46 443.035  57
  -7 -10   7 9285.42 441.368  51
  -7 -10   8 4776.96 287.448  57
  -7 -10   8 4799.70 302.612  51
  -7 -10   9 4501.11 266.951  51
  -7 -10   9 4342.82 238.011  57
  -7 -10   9 4275.69 214.885  90
  -7 -10  10 5361.89 197.297  57
  -7 -10  10 5631.33 254.229  51
  -7 -10  10 4937.66 171.379  90
  -7 -10  11 1382.99 98.8307  51
  -7  -9 -12 26766.8 1168.73  13
  -7  -9 -11 54667.2 1631.38  13
  -7  -9 -10 47468.3 1462.44  13
  -7  -9 -10 44863.3 1484.53   2
  -7  -9  -9 51472.4 1480.12  13
  -7  -9  -9 47571.1 1616.95   2
  -7  -9  -8 43565.3 1606.57   2
  -7  -9  -7 12408.6 814.806  18
  -7  -9  -7 10969.6 807.205   2
  -7  -9  -6 77519.9 1996.92  18
  -7  -9  -6 72069.2 2077.68   2
  -7  -9  -5 3983.59 429.791  31
  -7  -9  -5 3783.74 445.491  18
  -7  -9  -5 3572.45 463.434   2
  -7  -9  -4 121855. 2541.40  18
  -7  -9  -4 122000. 2372.24  31
  -7  -9  -4 126658. 2085.67   7
  -7  -9  -4 117528. 2653.29   2
  -7  -9  -4 117829. 2660.60  11
  -7  -9  -3 3873.18 494.231  28
  -7  -9  -3 3626.45 443.825  18
  -7  -9  -3 3811.02 253.384  37
  -7  -9  -3 3810.48 434.725  31
  -7  -9  -3 4165.78 410.165   7
  -7  -9  -3 3249.02 443.448   2
  -7  -9  -3 3802.57 485.011  11
  -7  -9  -2 88590.0 2371.40  28
  -7  -9  -2 86666.5 1202.18  37
  -7  -9  -2 86034.5 2063.47  31
  -7  -9  -2 84593.6 1928.80   7
  -7  -9  -2 79970.7 2200.38  11
  -7  -9  -2 85231.7 2250.01   2
  -7  -9  -1 5111.37 580.385  28
  -7  -9  -1 5655.15 321.465  37
  -7  -9  -1 4799.91 536.948  11
  -7  -9  -1 5035.87 492.877   7
  -7  -9   0 94813.1 2561.34  28
  -7  -9   0 93606.6 1343.39  37
  -7  -9   0 96495.2 2213.66   7
  -7  -9   0 90896.4 2295.49  11
  -7  -9   1 640.269 233.312  28
  -7  -9   1 802.595 140.962  37
  -7  -9   1 1072.16 266.042   7
  -7  -9   1 579.507 183.760  11
  -7  -9   2 99246.8 2427.70   7
  -7  -9   2 97168.2 1465.79  34
  -7  -9   2 93433.8 1193.53  92
  -7  -9   2 94904.7 2393.70  24
  -7  -9   2 91141.1 1305.69  51
  -7  -9   3 839.699 243.567   7
  -7  -9   3 880.595 150.579  34
  -7  -9   3 1083.75 145.933  92
  -7  -9   3 929.139 242.863  24
  -7  -9   3 950.291 154.090  51
  -7  -9   4 24520.5 741.077  34
  -7  -9   4 25250.4 700.578  92
  -7  -9   4 23816.5 1094.71  24
  -7  -9   4 25090.2 739.184  51
  -7  -9   5 11732.3 501.379  34
  -7  -9   5 11971.7 544.045  46
  -7  -9   5 11871.8 503.796  92
  -7  -9   5 11907.7 522.056  51
  -7  -9   6 12078.3 544.101  46
  -7  -9   6 12497.7 546.370  51
  -7  -9   6 11706.7 523.129  57
  -7  -9   6 11554.2 507.894  92
  -7  -9   7 1757.84 207.638  57
  -7  -9   7 2039.01 225.313  51
  -7  -9   7 1705.26 205.606  46
  -7  -9   7 1641.58 200.777  92
  -7  -9   8 17587.7 593.337  46
  -7  -9   8 19243.5 658.359  51
  -7  -9   8 17896.8 589.481  57
  -7  -9   9 5991.61 315.624  57
  -7  -9   9 5776.68 345.012  51
  -7  -9  10 8762.28 314.598  57
  -7  -9  10 9469.13 394.689  51
  -7  -9  10 8938.47 341.570  90
  -7  -9  11 3560.02 212.959  51
  -7  -9  11 3248.32 177.409  90
  -7  -9  12 2698.64 141.681  51
  -7  -8 -14 11350.2 735.275  20
  -7  -8 -13 39289.7 1359.06  20
  -7  -8 -12 12516.7 853.984  13
  -7  -8 -11 64532.9 1948.40  13
  -7  -8 -10 2099.38 356.607  13
  -7  -8  -9 34599.7 1365.44  13
  -7  -8  -8 8411.21 640.773  13
  -7  -8  -7 60707.6 1604.32  23
  -7  -8  -7 55372.5 1566.34  13
  -7  -8  -6 42345.7 1287.42  23
  -7  -8  -6 41262.7 1259.71  13
  -7  -8  -6 39128.3 1471.36   2
  -7  -8  -5 92719.4 1851.38  23
  -7  -8  -5 87965.3 2149.16  18
  -7  -8  -5 88131.5 2216.19   2
  -7  -8  -4 8831.95 635.848  31
  -7  -8  -4 8087.17 652.693  18
  -7  -8  -4 8577.33 549.974  23
  -7  -8  -4 8590.34 689.700   2
  -7  -8  -3 98767.7 2284.74  18
  -7  -8  -3 100185. 2153.10  31
  -7  -8  -3 98694.2 1778.13   7
  -7  -8  -3 96810.7 2301.32   2
  -7  -8  -2 43744.5 1546.45  18
  -7  -8  -2 45172.1 1468.86  31
  -7  -8  -2 46534.2 1320.88   7
  -7  -8  -2 44625.4 1556.51  11
  -7  -8  -2 40719.2 1498.99   2
  -7  -8  -1 27401.5 1289.57  28
  -7  -8  -1 29404.7 1296.10  18
  -7  -8  -1 29025.5 698.120  37
  -7  -8  -1 29930.0 1227.61  31
  -7  -8  -1 29977.8 1279.04   2
  -7  -8  -1 27698.7 1214.17  11
  -7  -8  -1 30620.6 1132.87   7
  -7  -8   0 153.812 147.741  28
  -7  -8   0 306.692 161.787  31
  -7  -8   0 169.179 61.8058  37
  -7  -8   0 354.400 191.210  11
  -7  -8   0 362.308 137.141   7
  -7  -8   1 66492.0 1135.49  37
  -7  -8   1 63301.0 894.880  47
  -7  -8   1 68208.2 2124.63  28
  -7  -8   1 64584.0 1787.45   7
  -7  -8   1 64464.1 1837.20  11
  -7  -8   2 525.028 120.682  37
  -7  -8   2 744.867 110.148  47
  -7  -8   2 929.657 266.229  28
  -7  -8   2 810.269 217.834  11
  -7  -8   2 726.007 209.011   7
  -7  -8   3 49140.3 997.110  34
  -7  -8   3 48151.8 900.937  92
  -7  -8   3 45739.9 868.378  47
  -7  -8   3 47111.5 1661.88   7
  -7  -8   4 4117.12 289.483  92
  -7  -8   4 4805.46 315.429  34
  -7  -8   4 4394.26 462.060  24
  -7  -8   4 4518.81 311.014  51
  -7  -8   5 69566.4 1042.87  85
  -7  -8   5 72838.2 1261.07  92
  -7  -8   5 73417.8 1208.00  34
  -7  -8   5 74833.9 2060.46   9
  -7  -8   5 73628.8 1284.68  51
  -7  -8   6 9051.03 407.251  34
  -7  -8   6 9079.03 464.188  46
  -7  -8   6 9855.66 481.881  92
  -7  -8   6 9964.82 419.678  85
  -7  -8   6 9168.43 472.049  51
  -7  -8   7 60969.1 1173.98  46
  -7  -8   7 59789.4 1198.01  92
  -7  -8   7 64073.4 1253.57  51
  -7  -8   7 61582.0 1154.45  57
  -7  -8   7 61521.7 1083.69  85
  -7  -8   8 2180.65 238.702  92
  -7  -8   8 2396.55 255.322  51
  -7  -8   8 2559.99 240.857  57
  -7  -8   8 2149.00 221.608  46
  -7  -8   8 2207.90 213.385  85
  -7  -8   9 19254.9 585.748  57
  -7  -8   9 20999.6 696.134  51
  -7  -8   9 19711.2 595.339  85
  -7  -8  10 510.173 95.1227  57
  -7  -8  10 615.210 137.452  51
  -7  -8  10 524.133 96.7625  85
  -7  -8  11 9287.36 393.716  51
  -7  -8  11 7951.65 301.031  85
  -7  -8  12 2354.11 173.393  51
  -7  -8  12 2066.20 153.497  90
  -7  -8  13 7963.53 224.801  51
  -7  -7 -15 18509.4 965.290  20
  -7  -7 -14 760.719 235.798  20
  -7  -7 -13 31054.5 1343.52  20
  -7  -7 -12 1345.69 298.785  20
  -7  -7 -12 1706.85 345.742  13
  -7  -7 -11 61637.6 1806.70  20
  -7  -7 -11 57270.2 1694.28   1
  -7  -7 -11 63368.8 2055.59  13
  -7  -7 -10 1392.65 279.738  20
  -7  -7 -10 1498.23 337.771  13
  -7  -7 -10 1513.82 269.357   1
  -7  -7  -9 83294.5 1820.87  20
  -7  -7  -9 86362.3 2220.00  13
  -7  -7  -8 65833.8 1851.61  13
  -7  -7  -7 19660.8 962.989  13
  -7  -7  -6 33582.1 1061.17  29
  -7  -7  -6 32905.8 1189.59  13
  -7  -7  -5 10782.5 661.104  23
  -7  -7  -5 10361.3 644.989  13
  -7  -7  -5 10643.6 549.597  29
  -7  -7  -4 63130.2 1580.49  23
  -7  -7  -3 34102.2 1324.97  18
  -7  -7  -3 35734.8 1172.39  23
  -7  -7  -3 34302.0 918.275   7
  -7  -7  -3 35793.9 1354.35   2
  -7  -7  -2 23636.0 1054.07  31
  -7  -7  -2 23057.9 1104.09  18
  -7  -7  -2 24014.2 853.762   7
  -7  -7  -2 22906.6 1072.07   2
  -7  -7  -1 31321.1 1297.33  18
  -7  -7  -1 30744.4 1233.21   2
  -7  -7  -1 32079.7 1058.33   7
  -7  -7  -1 31525.7 1244.57  31
  -7  -7   0 63214.2 1878.77  28
  -7  -7   0 62202.9 1884.84  18
  -7  -7   0 63494.2 1573.00   7
  -7  -7   0 59503.4 1683.62  11
  -7  -7   0 61346.4 1735.72   2
  -7  -7   0 62182.8 1020.58  37
  -7  -7   0 59862.6 1759.07  31
  -7  -7   1 30507.7 1325.06  28
  -7  -7   1 28454.4 1116.86   7
  -7  -7   1 29038.6 1184.08   2
  -7  -7   1 28061.2 1157.69  11
  -7  -7   1 29384.3 730.138  37
  -7  -7   1 29589.9 1288.02  31
  -7  -7   2 66052.4 961.968  47
  -7  -7   2 69990.5 2074.38  28
  -7  -7   2 67388.2 1756.84  11
  -7  -7   2 67282.3 1145.41  37
  -7  -7   3 2352.17 200.630  47
  -7  -7   3 2032.76 213.441  37
  -7  -7   3 1768.40 339.656  28
  -7  -7   3 2297.01 315.741  11
  -7  -7   3 2171.82 346.051   7
  -7  -7   4 66406.0 1119.16  92
  -7  -7   4 65104.3 1087.91  34
  -7  -7   4 67303.9 1896.84   9
  -7  -7   4 64004.0 1097.53  47
  -7  -7   5 600.049 99.5576  85
  -7  -7   5 495.908 103.419  92
  -7  -7   5 465.364 97.3050  34
  -7  -7   5 310.947 104.025   9
  -7  -7   5 365.052 104.091  51
  -7  -7   6 84239.9 1272.04  85
  -7  -7   6 86381.7 1408.40  92
  -7  -7   6 82508.6 1164.63  34
  -7  -7   6 86306.5 2213.83   9
  -7  -7   6 87282.3 1405.05  51
  -7  -7   7 6683.91 382.830  46
  -7  -7   7 6323.49 400.659  92
  -7  -7   7 6328.28 373.899  85
  -7  -7   7 6526.73 400.441  51
  -7  -7   8 38427.5 893.152  46
  -7  -7   8 40670.4 1021.10  92
  -7  -7   8 39317.8 926.681  85
  -7  -7   8 38664.2 873.608  57
  -7  -7   8 40891.2 1005.14  51
  -7  -7   9 1158.61 153.191  46
  -7  -7   9 926.900 172.196  92
  -7  -7   9 1107.94 152.368  57
  -7  -7   9 1207.53 190.088  51
  -7  -7   9 631.189 127.370  85
  -7  -7  10 29601.8 818.021  51
  -7  -7  10 28528.8 759.555  85
  -7  -7  11 1922.75 207.818  51
  -7  -7  11 1707.47 181.279  85
  -7  -7  12 17656.1 521.323  51
  -7  -7  12 16857.7 473.151  85
  -7  -7  13 3915.92 205.780  90
  -7  -7  13 4068.75 209.157  51
  -7  -6 -15 1742.90 157.929  38
  -7  -6 -14 58686.8 1911.47  20
  -7  -6 -14 61876.0 963.907  38
  -7  -6 -13 17484.0 1078.07  20
  -7  -6 -12 66353.4 2057.78  20
  -7  -6 -12 68432.1 2201.53  13
  -7  -6 -11 4244.36 514.088  20
  -7  -6 -11 4332.71 550.735  13
  -7  -6 -10 52653.5 1696.88  20
  -7  -6 -10 50458.7 1812.34  13
  -7  -6  -9 13229.0 797.116  20
  -7  -6  -9 13024.5 878.113  13
  -7  -6  -8 83218.0 1860.22  20
  -7  -6  -8 82044.9 2127.08  13
  -7  -6  -7 7828.39 511.889  20
  -7  -6  -7 7052.52 595.986  13
  -7  -6  -6 90487.4 1544.62  20
  -7  -6  -6 89443.7 1656.56  26
  -7  -6  -5 85118.5 1453.06  26
  -7  -6  -5 89234.0 1798.04  29
  -7  -6  -5 84643.6 1893.43  13
  -7  -6  -4 91184.5 1943.88  23
  -7  -6  -4 87626.5 1703.18  29
  -7  -6  -4 89449.8 951.934  32
  -7  -6  -3 151820. 2468.94  23
  -7  -6  -3 152901. 2152.06  29
  -7  -6  -3 152610. 1175.85  32
  -7  -6  -2 101835. 2208.19  18
  -7  -6  -2 98359.6 1689.34  29
  -7  -6  -2 101167. 2006.47  23
  -7  -6  -2 100649. 1520.76   7
  -7  -6  -2 96494.3 905.415  32
  -7  -6  -1 222508. 3219.50  31
  -7  -6  -1 216003. 2476.92  29
  -7  -6  -1 229541. 3370.65  18
  -7  -6  -1 223343. 3169.83   2
  -7  -6   0 6449.88 427.151  29
  -7  -6   0 6591.55 584.390  18
  -7  -6   0 6284.01 536.505   2
  -7  -6   0 6776.85 482.103   7
  -7  -6   0 6352.47 559.058  31
  -7  -6   1 134473. 2632.11  28
  -7  -6   1 138338. 2752.79  18
  -7  -6   1 136866. 2283.42   7
  -7  -6   1 137467. 2453.89   2
  -7  -6   1 134813. 1492.83  37
  -7  -6   1 130737. 2612.67  31
  -7  -6   2 647.645 214.471  31
  -7  -6   2 1070.73 268.551  28
  -7  -6   2 512.594 138.186  11
  -7  -6   2 613.079 184.678   2
  -7  -6   2 670.163 117.067  37
  -7  -6   3 54639.8 929.771  47
  -7  -6   3 54628.2 1775.30  28
  -7  -6   3 51833.1 1418.08  11
  -7  -6   3 55568.2 1030.67  37
  -7  -6   4 19028.8 589.488  47
  -7  -6   4 20529.6 662.583  37
  -7  -6   4 19335.1 1088.39  28
  -7  -6   4 20405.6 991.994   9
  -7  -6   5 92384.2 1246.77  85
  -7  -6   5 93961.9 1378.65  92
  -7  -6   5 93992.6 1188.94  34
  -7  -6   5 96060.0 2224.69   9
  -7  -6   5 95869.2 1388.37  47
  -7  -6   6 1467.33 184.959  92
  -7  -6   6 1365.18 285.955   9
  -7  -6   6 1213.74 173.381  51
  -7  -6   7 27285.9 777.284  85
  -7  -6   7 27482.5 823.072  92
  -7  -6   7 26114.3 699.752  46
  -7  -6   7 26954.0 1230.77   9
  -7  -6   7 28199.8 803.989  51
  -7  -6   8 88.3886 80.0720  46
  -7  -6   8 213.215 103.828  92
  -7  -6   8 313.865 120.234  51
  -7  -6   8 147.042 70.9758  85
  -7  -6   9 12446.7 583.339  92
  -7  -6   9 12120.9 438.932  57
  -7  -6   9 13235.8 571.175  51
  -7  -6   9 12595.5 559.342  85
  -7  -6  10 376.087 133.037  92
  -7  -6  10 589.631 134.534  51
  -7  -6  10 398.483 113.497  85
  -7  -6  11 14890.6 566.932  51
  -7  -6  11 14223.1 561.692  85
  -7  -6  12 108.630 80.0470  51
  -7  -6  12 43.1140 67.7181  85
  -7  -6  13 6293.45 306.062  90
  -7  -6  13 5831.33 282.913  51
  -7  -6  13 5603.04 284.533  85
  -7  -6  14 240.705 64.7491  90
  -7  -6  14 201.634 51.6415  51
  -7  -5 -16 1228.77 128.662  38
  -7  -5 -15 5152.06 287.747  38
  -7  -5 -14-119.286 180.556  20
  -7  -5 -14 121.915 84.4572  38
  -7  -5 -13 8965.02 808.091  20
  -7  -5 -13 9038.71 408.648  38
  -7  -5 -12 163.769 106.648  20
  -7  -5 -12 314.173 158.573  13
  -7  -5 -12 303.949 79.3507  38
  -7  -5 -11 41289.9 1634.14  20
  -7  -5 -11 38914.2 1662.61  13
  -7  -5 -10 2150.73 352.427  20
  -7  -5 -10 2544.46 421.529  13
  -7  -5  -9 91000.6 2201.72  20
  -7  -5  -9 91059.7 2382.80  13
  -7  -5  -8 3972.44 437.027  20
  -7  -5  -8 3757.15 479.497  13
  -7  -5  -7 45289.6 1358.13  20
  -7  -5  -7 47739.9 1603.78  13
  -7  -5  -6 7356.87 511.600  20
  -7  -5  -6 6575.79 506.519  26
  -7  -5  -6 6831.17 579.881  13
  -7  -5  -5 81026.2 1626.26  26
  -7  -5  -5 85477.5 1563.27  20
  -7  -5  -5 79452.8 1901.71  13
  -7  -5  -4 10868.1 552.853  26
  -7  -5  -4 10317.0 622.351  29
  -7  -5  -4 10230.5 655.476  13
  -7  -5  -3 30199.4 1129.61  23
  -7  -5  -3 28778.7 819.056  26
  -7  -5  -3 27562.4 983.486  29
  -7  -5  -3 30833.5 579.438  32
  -7  -5  -2 19601.2 893.690  23
  -7  -5  -2 19958.2 821.069  29
  -7  -5  -2 18964.9 444.110  32
  -7  -5  -1 39544.3 1359.15  18
  -7  -5  -1 38234.7 1133.53  29
  -7  -5  -1 38762.6 1268.66  23
  -7  -5  -1 37476.0 615.851  32
  -7  -5   0 7350.67 583.216  31
  -7  -5   0 7280.55 507.022  29
  -7  -5   0 7425.18 599.870  18
  -7  -5   1 52616.5 1632.12  18
  -7  -5   1 52739.7 1378.19  29
  -7  -5   1 51513.6 1422.90   2
  -7  -5   1 54358.8 1614.18  31
  -7  -5   2 73954.1 1895.21  28
  -7  -5   2 70096.3 1929.84  18
  -7  -5   2 72454.8 1685.25   2
  -7  -5   2 70747.1 1503.83   9
  -7  -5   2 72023.4 1935.47  31
  -7  -5   2 74670.8 1086.08  37
  -7  -5   3 27329.5 1166.74  28
  -7  -5   3 26815.2 957.876  11
  -7  -5   3 29815.9 1052.71   9
  -7  -5   3 27523.8 1010.74   2
  -7  -5   3 28786.9 1259.14  31
  -7  -5   3 28843.9 615.871  44
  -7  -5   3 28313.7 704.607  37
  -7  -5   4 88249.2 1232.73  47
  -7  -5   4 91570.0 1973.27   9
  -7  -5   4 88756.5 1302.60  37
  -7  -5   5 15999.4 562.097  47
  -7  -5   5 16032.7 579.700  37
  -7  -5   5 15774.8 939.231  28
  -7  -5   5 15308.4 853.221   9
  -7  -5   6 28070.0 739.460  85
  -7  -5   6 27536.3 730.412  51
  -7  -5   6 28006.1 778.536  47
  -7  -5   6 27855.6 772.944  92
  -7  -5   7 14110.9 560.406  85
  -7  -5   7 13074.0 852.994   9
  -7  -5   7 14276.8 555.693  51
  -7  -5   7 13993.3 577.319  92
  -7  -5   8 14886.1 595.627  85
  -7  -5   8 13945.0 866.939   9
  -7  -5   8 14990.2 587.332  51
  -7  -5   8 14158.1 600.167  92
  -7  -5   9 21531.1 755.610  92
  -7  -5   9 21054.5 701.140  51
  -7  -5   9 22003.3 742.365  85
  -7  -5  10 31926.4 937.645  92
  -7  -5  10 34302.7 888.950  51
  -7  -5  10 31964.4 906.958  85
  -7  -5  11 550.752 148.961  92
  -7  -5  11 526.349 128.292  51
  -7  -5  11 603.567 138.717  85
  -7  -5  12 20200.2 621.418  51
  -7  -5  12 19932.6 672.062  85
  -7  -5  13 178.188 76.1352  51
  -7  -5  13 227.516 96.5110  85
  -7  -5  14 9092.30 345.613  90
  -7  -5  14 8298.49 290.679  51
  -7  -5  14 8560.23 339.832  85
  -7  -5  15 253.441 58.5095  90
  -7  -5  15 193.631 40.2379  56
  -7  -4 -16 18221.6 475.984  38
  -7  -4 -15 1725.48 358.579  26
  -7  -4 -15 1806.81 181.800  38
  -7  -4 -14 65864.3 2166.88  26
  -7  -4 -14 64304.9 2068.06  20
  -7  -4 -14 63570.1 1092.03  38
  -7  -4 -13 2672.82 454.391  20
  -7  -4 -13 2684.51 240.581  38
  -7  -4 -12 51734.4 1922.25  20
  -7  -4 -12 52382.6 1011.43  38
  -7  -4 -11 3162.09 481.244  20
  -7  -4 -11 3052.75 480.643  13
  -7  -4 -11 2735.84 228.937  38
  -7  -4 -10 48070.1 1768.77  20
  -7  -4 -10 52386.4 1901.16  13
  -7  -4 -10 49879.4 897.978  38
  -7  -4  -9 278.484 193.726  20
  -7  -4  -9 250.641 155.138  13
  -7  -4  -9 350.913 78.2924  38
  -7  -4  -8 38439.9 1425.46  20
  -7  -4  -8 38868.8 1539.46  13
  -7  -4  -8 38136.2 637.216  38
  -7  -4  -7 116.588 134.772  26
  -7  -4  -7 80.4843 77.1882  20
  -7  -4  -7 299.428 88.5873   5
  -7  -4  -6 85183.4 1830.45  20
  -7  -4  -6 80332.4 1859.14  26
  -7  -4  -6 85797.4 1650.86   5
  -7  -4  -6 86998.8 2122.27  13
  -7  -4  -5 10376.0 620.260  26
  -7  -4  -5 9274.46 571.586  20
  -7  -4  -5 10317.6 704.811  13
  -7  -4  -4 132111. 2125.20  26
  -7  -4  -4 128986. 2421.07  13
  -7  -4  -4 134864. 2348.11  29
  -7  -4  -3 10194.0 560.851  26
  -7  -4  -3 10200.5 673.786  23
  -7  -4  -3 10018.8 625.759  29
  -7  -4  -3 10286.4 354.993  32
  -7  -4  -2 234385. 3178.18  23
  -7  -4  -2 232655. 2923.64  29
  -7  -4  -2 233263. 1674.96  32
  -7  -4  -1 16666.4 774.539  29
  -7  -4  -1 15063.8 801.020  23
  -7  -4  -1 14794.3 415.710  32
  -7  -4   0 102548. 2132.28  18
  -7  -4   0 101871. 1946.12  29
  -7  -4   0 102323. 2096.83  23
  -7  -4   0 97747.6 1063.49  32
  -7  -4   1 1017.34 206.882  29
  -7  -4   1 972.418 228.125  31
  -7  -4   1 790.705 219.463  18
  -7  -4   2 115506. 2149.75  29
  -7  -4   2 118479. 2384.03  18
  -7  -4   2 117448. 1698.75   9
  -7  -4   2 112333. 1977.33   2
  -7  -4   2 119176. 2391.09  31
  -7  -4   3 26101.6 1072.39  28
  -7  -4   3 25948.3 923.185   2
  -7  -4   3 27556.8 922.736   9
  -7  -4   3 25716.8 637.786  37
  -7  -4   3 25538.1 1156.79  31
  -7  -4   3 26144.1 600.608  44
  -7  -4   4 24801.8 636.656  47
  -7  -4   4 24280.5 1054.86  28
  -7  -4   4 24997.2 958.631   9
  -7  -4   4 23771.0 637.540  37
  -7  -4   4 23162.3 603.029  44
  -7  -4   5 43794.4 904.105  47
  -7  -4   5 43516.4 901.079  37
  -7  -4   5 44258.4 1472.06  28
[truncated: 10,966,094 more chars]
